# Supplementary material for: Genome-wide imputed differential expression enrichment analysis identifies trait-relevant tissues
Source: Front Genet. 2023 Jan 6;13:1008511. doi: 10.3389/fgene.2022.1008511 (PMC9870027; doi:10.3389/fgene.2022.1008511)
Supplement: Supplementary file 2 [file Table2.XLSX]

## Sheet: Sheet1
Supplementary Table 2: Combinations of enrichment methods used for average ranking to test against training dataset
Combination Number	Combination acronym	Squared z-score (SZ)	Brown’s p-value (BP)	Binomial Bonferroni (BB)	Binomial FDR (BF)
1	SZ	X
2	BP		X
3	BB			X
4	BF				X
5	SZBP	X	X
6	SZBB	X		X
7	SZBF	X			X
8	BPBB		X	X
9	BPBF		X		X
10	BBBF			X	X
11	SZBPBB	X	X	X
12	SZBPBF	X	X		X
13	SZBBBF	X		X	X
14	BPBBBF		X	X	X
15	SZBPBBBF	X	X	X	X
