# Supplementary material for: Genome-wide imputed differential expression enrichment analysis identifies trait-relevant tissues
Source: Front Genet. 2023 Jan 6;13:1008511. doi: 10.3389/fgene.2022.1008511 (PMC9870027; doi:10.3389/fgene.2022.1008511)
Supplement: Supplementary file 3 [file Table3.xlsx]

## Sheet: Sheet1
Supplementary Table 3: R2 and p-values explained by GTEx tissue sample size
Trait	Mean squared z-score			Brown’s p-value
	R2	Adj-R2	P	R2	Adj-R2	P
Asthma	0.135	0.116	0.00951	0.0593	0.0393	0.0917
Breast Cancer	0.114	0.09646	0.0179	0.0838	0.0643	0.0436
Eczema	0.217	0.2	0.000752	0.105	0.0863	0.0229
Prostate Cancer	0.221	0.204	0.000653	0.214	0.197	0.000617
Ulcerative Colitis	0.00338	0.0178	0.692	0.0206	0.000198	0.325
Waist–hip ratio	0.519	0.509	5.35×10-09	0.211	0.194	0.000909
Crohn’s Disease	0.322	0.308	2.1×10-05	0.204	0.187	0.00113
IBD	0.0894	0.0701	0.0368	0.0742	0.0545	0.05483
Type 2 Diabetes	0.426	0.414	3.73×10-07	0.264	0.24	0.000157
