# Supplementary material for: Genome-wide imputed differential expression enrichment analysis identifies trait-relevant tissues
Source: Front Genet. 2023 Jan 6;13:1008511. doi: 10.3389/fgene.2022.1008511 (PMC9870027; doi:10.3389/fgene.2022.1008511)
Supplement: Supplementary file 4 [file Table9.xlsx]

## Sheet: Sheet1
Supplementary Table 9: Ranks for each tissue for all test datasets
Tissues	ADHD	Alzheimer	Autism_Spectrum_Disorder	Bipolar	Depressive_Symptoms	Diastolic_Blood_Pressure	Fasting_Glucose	HDL	HeelTscore	Height	Hypertension	Ischemic_Stroke_Subtypes	LDL	Migraine	Neuroticism	Schizophrenia	Smoking_status	Systolic_Blood_Pressure	Triglycerides	Years_of_education
Adipose_Subcutaneous	10	37	11	43	9	22	30	9	6	5	32	28	15	24	28	34	19	19	16	34
Adipose_Visceral_Omentum	23	44	6	21	18	11	9	13	12	21	25	15	21	18	39	35	31	14	19	41
Adrenal_Gland	36	34	8	33	10	20	2	7	38	28	16	17	41	36	37	45	47	15	11	48
Artery_Aorta	13	1	4	4	38	2	36	11	5	3	4	33	8	1	15	4	21	2	15	3
Artery_Coronary	25	10	1	30	2	4	20	12	11	16	3	23	7	4	18	17	11	4	26	14
Artery_Tibial	44	6	17	40	43	5	40	20	35	20	6	31	36	2	29	13	43	5	49	23
Brain_Amygdala	12	16	28	48	34	45	42	28	43	39	38	38	23	30	22	48	39	45	47	15
Brain_Anterior_cingulate_cortex_BA24	43	41	19	42	44	46	47	39	44	34	45	20	32	28	43	47	44	47	42	21
Brain_Caudate_basal_ganglia	21	14	12	7	24	15	35	22	41	17	9	21	17	34	4	26	9	25	30	25
Brain_Cerebellar_Hemisphere	29	30	5	19	11	40	44	23	33	47	48	10	26	32	21	18	15	33	24	17
Brain_Cerebellum	24	20	2	12	15	33	18	2	36	23	36	30	30	11	8	5	3	13	17	6
Brain_Cortex	16	17	29	23	12	41	12	5	28	32	39	7	34	38	19	40	30	44	46	33
Brain_Frontal_Cortex_BA9	17	22	14	15	20	42	27	25	23	18	29	9	33	35	23	36	32	38	29	19
Brain_Hippocampus	11	11	23	22	6	37	28	45	29	22	37	22	18	40	44	9	27	35	4	7
Brain_Hypothalamus	30	38	25	16	21	29	11	37	25	13	10	4	19	19	41	37	37	43	25	29
Brain_Nucleus_accumbens_basal_ganglia	14	5	33	13	19	35	38	34	14	31	22	37	47	43	27	29	33	39	43	22
Brain_Putamen_basal_ganglia	32	18	18	25	39	31	45	33	45	10	17	29	42	15	25	19	23	41	35	39
Brain_Spinal_cord_cervical_c-1	46	31	37	28	23	43	41	48	46	46	42	40	40	42	47	49	29	34	40	40
Brain_Substantia_nigra	6	42	41	35	45	24	15	17	18	35	14	46	3	41	42	32	16	32	34	28
Breast_Mammary_Tissue	3	26	3	18	36	7	10	35	2	2	5	5	24	7	2	3	7	8	7	1
Cells_Cultured_fibroblasts	26	27	7	24	37	12	32	1	16	19	13	2	22	14	17	20	24	9	12	5
Cells_EBV-transformed_lymphocytes	31	45	16	11	48	14	3	31	3	8	27	11	46	29	32	10	34	16	1	20
Colon_Sigmoid	34	24	13	26	26	16	1	42	37	14	33	6	25	12	30	24	25	22	36	31
Colon_Transverse	35	8	9	10	14	17	34	46	27	11	12	41	10	13	14	14	13	11	23	16
Esophagus_Gastroesophageal_Junction	8	3	22	2	3	3	25	30	7	1	7	13	31	8	1	15	8	3	20	26
Esophagus_Mucosa	27	28	20	38	30	18	23	41	17	33	19	32	4	25	16	25	38	30	32	24
Esophagus_Muscularis	18	12	39	6	29	9	22	24	21	6	15	24	39	21	3	6	2	10	9	18
Heart_Atrial_Appendage	22	40	10	17	7	19	17	4	42	29	24	8	44	20	33	30	28	17	18	36
Heart_Left_Ventricle	15	29	31	31	31	27	5	3	32	41	30	18	20	27	36	28	26	24	31	44
Kidney_Cortex	49	9	47	49	49	34	49	38	34	30	26	49	11	44	31	39	48	31	44	43
Liver	1	2	15	14	1	6	13	8	4	27	2	25	1	22	5	1	1	6	6	27
Lung	41	35	42	39	41	38	39	15	47	43	34	27	16	39	40	41	45	36	28	45
Minor_Salivary_Gland	42	49	24	29	46	23	24	14	26	44	44	3	5	48	45	42	46	23	8	35
Muscle_Skeletal	37	33	45	20	40	30	37	49	39	38	23	42	6	33	38	21	18	20	39	4
Nerve_Tibial	7	43	36	32	32	36	46	6	19	36	41	35	27	26	34	43	20	37	41	38
Ovary	39	39	34	44	5	44	4	36	15	40	47	1	28	17	10	27	6	40	10	46
Pancreas	9	15	30	1	13	1	8	10	1	15	1	14	2	5	6	2	5	1	2	9
Pituitary	5	25	21	8	4	26	31	43	9	12	21	34	29	37	9	16	12	26	13	42
Prostate	4	13	26	37	8	21	26	29	40	24	40	19	38	6	12	11	10	27	3	30
Skin_Not_Sun_Exposed_Suprapubic	28	4	40	34	22	28	14	21	8	25	31	36	13	31	7	22	36	29	5	13
Skin_Sun_Exposed_Lower_leg	40	7	46	46	47	39	19	44	13	37	18	26	43	45	24	38	41	42	22	32
Small_Intestine_Terminal_Ileum	38	19	32	9	27	10	21	18	20	4	20	43	49	9	11	7	4	18	37	2
Spleen	19	21	27	3	25	8	6	32	10	9	28	16	12	3	13	23	22	7	21	10
Stomach	33	32	38	5	17	13	33	16	30	7	8	39	14	10	20	12	14	12	14	12
Testis	45	47	44	45	16	48	43	40	49	49	49	12	35	47	46	44	49	46	45	49
Thyroid	20	46	35	27	28	47	7	47	24	45	43	47	37	46	35	33	40	48	38	37
Uterus	2	48	49	36	35	25	29	26	22	26	11	48	45	23	26	31	35	28	48	8
Vagina	47	23	43	41	42	32	16	19	31	42	35	44	48	16	48	8	17	21	33	11
Whole_Blood	48	36	48	47	33	49	48	27	48	48	46	45	9	49	49	46	42	49	27	47
