# Supplementary material for: Genome-wide imputed differential expression enrichment analysis identifies trait-relevant tissues
Source: Front Genet. 2023 Jan 6;13:1008511. doi: 10.3389/fgene.2022.1008511 (PMC9870027; doi:10.3389/fgene.2022.1008511)
Supplement: Supplementary file 7 [file Table6.XLSX]

## Sheet: Sheet1
Supplementary Table 6: Residuals from mean squared z-score and brown’s p-value after adjusting with GTEx tissue sample sizes for training dataset.
		Asthma		Breast Cancer		Eczema		Prostate Cancer		Ulcerative Colitis		Waist-Hip Ratio		Crohn's Disease		IBD		Type2Diabetes
TissueName	GTEx Sample Size	meanZsq_Residual	BrownPV_Residual	meanZsq_Residual	BrownPV_Residual	meanZsq_Residual	BrownPV_Residual	meanZsq_Residual	BrownPV_Residual	meanZsq_Residual	BrownPV_Residual	meanZsq_Residual	BrownPV_Residual	meanZsq_Residual	BrownPV_Residual	meanZsq_Residual	BrownPV_Residual	meanZsq_Residual	BrownPV_Residual
Adipose_Subcutaneous	581	-0.0810942	0.0726406	0.0954504	2.83291	-0.0666989	0.273697	-0.0324761	0.242894	0.0583925	0.409342	0.434427	8.50024	-0.0623229	-0.0927686	-0.0162332	0.198256	-0.0228317	0.167449
Adipose_Visceral_Omentum	469	0.0416801	-0.11382	-0.0128885	-1.42432	0.0513409	-0.0791693	0.0810199	0.17233	0.0590355	0.139081	0.470009	1.78611	-0.0552824	-0.222004	0.0209881	-0.00720949	-0.000642665	-0.121133
Adrenal_Gland	233	-0.101405	-1.69985	0.0152269	-5.29679	-0.112761	-1.72472	-0.235726	-1.41462	-0.109434	-0.671271	0.147521	-2.90899	-0.0486144	-0.382635	-0.0774353	-0.71292	0.0302939	-0.361843
Artery_Aorta	387	0.0201746	1.08991	0.0341957	4.92931	0.133819	1.86244	-0.0857542	0.163778	0.0181175	0.413638	0.0154621	2.64506	-0.0330999	0.0797052	0.0192357	0.505451	0.0949805	0.750209
Artery_Coronary	213	0.213239	1.13822	0.0366715	0.867929	0.168512	1.03281	-0.138558	-0.395332	0.0732373	0.277356	0.0700449	1.14002	-0.0128527	0.00024102	0.0268988	0.163093	0.0692542	0.374339
Artery_Tibial	584	-0.0517877	0.168813	-0.0776103	0.318913	-0.0946043	-0.168533	-0.120947	-0.420259	0.0754686	0.422458	0.066414	1.15718	0.00510758	0.145534	0.0538074	0.372236	0.00502632	0.234654
Brain_Amygdala	129	-0.220656	-1.79987	0.00850088	-4.69719	-0.219096	-1.67482	0.193495	0.175936	0.137768	0.0168188	0.0496116	-1.87673	0.108323	0.131737	0.156177	0.0998771	-0.0780293	-0.502677
Brain_Anterior_cingulate_cortex_BA24	147	-0.219823	-2.18869	-0.0629513	-7.35543	0.00867513	-1.50622	0.115135	-0.48559	0.0291614	-0.477627	0.255883	-2.61647	0.0466827	-0.231807	0.0725288	-0.481812	-0.041289	-0.574066
Brain_Caudate_basal_ganglia	194	-0.153501	-0.834567	-0.0737324	-0.258094	0.0301147	0.0409089	0.0915981	0.351527	-0.0889461	-0.304716	0.00143849	-0.0428342	-0.0315926	-0.124504	-0.100011	-0.364107	0.000641195	0.014822
Brain_Cerebellar_Hemisphere	175	-0.194044	-2.02511	0.0455751	-5.97712	0.0477123	-1.32009	0.138592	-0.338127	-0.0661875	-0.600302	-0.110998	-3.99817	-0.0114423	-0.351768	-0.0471397	-0.7247	0.0341605	-0.402731
Brain_Cerebellum	209	-0.0895564	-0.930765	-0.0781884	-3.64522	0.108915	-0.142363	0.0744673	-0.0399495	-0.0409115	-0.325561	-0.0125001	-1.56418	0.00676045	-0.117169	-0.0249744	-0.354434	0.0898575	0.0745368
Brain_Cortex	205	-0.176913	-2.09191	0.023753	-6.85811	-0.0701071	-1.76181	0.221998	-0.265384	0.0253675	-0.427421	-0.0232558	-4.158	0.0146675	-0.300229	0.0515557	-0.497436	0.0295957	-0.430466
Brain_Frontal_Cortex_BA9	175	-0.0667629	-1.06762	-0.0863827	-4.09106	-0.101431	-1.26333	0.0656078	-0.239789	0.0383467	-0.170674	0.0989937	-1.58111	0.0502624	-0.0398858	0.0756439	-0.081584	-0.000436145	-0.214108
Brain_Hippocampus	165	-0.00984396	0.00290017	-0.12053	0.812271	-0.229212	-1.11082	-0.00820344	-0.0219819	0.0174305	0.0676321	-0.0520061	-0.144787	0.00481289	0.0343763	0.0270106	0.0879396	-0.0319766	-0.110988
Brain_Hypothalamus	170	0.000165738	-0.566894	0.207022	-1.64432	-0.0377766	-0.737402	0.00807889	-0.166184	-0.039517	-0.309008	0.0579509	-0.889195	0.0730346	0.0877126	0.0549541	0.000745563	0.0746302	0.135899
Brain_Nucleus_accumbens_basal_ganglia	202	-0.0720072	-0.891856	0.0454596	-3.30076	-0.00531552	-0.755625	-0.00990627	-0.359938	-0.00292373	-0.19912	-0.0507819	-1.9372	0.0650855	0.0363433	-0.0220144	-0.316379	-0.022422	-0.281135
Brain_Putamen_basal_ganglia	170	-0.222383	-1.65519	-0.0252111	-3.63572	-0.0652985	-1.04485	0.160263	0.146687	-0.0804598	-0.476606	-0.291772	-3.37091	-0.0420824	-0.295201	-0.106481	-0.679624	-0.0703646	-0.461316
Brain_Spinal_cord_cervical_c-1	126	0.116557	-1.6568	-0.174232	-7.64322	0.0278926	-1.81925	-0.202943	-1.50948	0.209698	-0.233088	-0.239218	-5.40322	-0.0975309	-0.565546	0.0507679	-0.7209	-0.0984034	-0.832158
Brain_Substantia_nigra	114	-0.104575	0.620973	-0.117159	3.52798	-0.121895	0.560201	-0.226287	-0.361871	-0.0627552	0.0885791	-0.407502	0.565321	-0.141625	-0.320735	-0.10101	-0.0395058	-0.0925479	0.0688039
Breast_Mammary_Tissue	396	0.126446	2.86918	0.104254	13.758	0.185211	3.42666	0.0191636	1.40825	0.0542473	0.867107	0.543821	10.4832	-0.00358351	0.418149	0.019521	0.932465	0.0233693	0.895526
Cells_Cultured_fibroblasts	483	-0.129737	0.221665	-0.0262107	4.35448	0.0904242	1.49108	-0.0344239	0.384929	-0.195791	-0.444886	0.211944	4.07398	0.0383954	0.374257	-0.126685	-0.12777	-0.00633253	0.336401
Cells_EBV-transformed_lymphocytes	147	0.466014	5.06459	0.099586	8.62943	0.749109	6.86179	0.00140575	1.18672	0.0874592	1.06788	-0.123557	3.77981	-0.0142071	0.351381	0.0721144	1.20499	0.0403896	0.943185
Colon_Sigmoid	318	0.0442504	-0.51934	-0.00785766	-1.87352	0.150191	-0.0955216	0.0188265	-0.362531	-0.0264796	-0.249322	0.105405	-1.51674	0.0778667	0.0707978	0.0415693	-0.132373	0.0403137	-0.099858
Colon_Transverse	368	0.0663102	0.181185	-0.0401447	-0.649837	-0.11473	-0.584057	0.0708342	0.282885	0.0413671	0.162486	-0.0377065	-0.625014	0.0442175	0.176054	0.0344379	0.16643	0.0538051	0.230725
Esophagus_Gastroesophageal_Junction	330	0.111253	2.82904	0.119568	12.1657	0.135145	3.03849	0.0794075	1.77483	-0.0503896	0.419074	0.319353	8.34627	0.00326914	0.449184	-0.0342732	0.684347	0.00295719	0.790755
Esophagus_Mucosa	497	-0.0903377	-0.470874	0.0285905	-0.941682	0.240324	1.19397	0.199784	0.828482	-0.02603	-0.10737	-0.0538842	-0.85466	0.106465	0.312437	0.00700547	-0.0219527	-0.0707616	-0.333932
Esophagus_Muscularis	465	0.0236602	2.53307	0.00774901	10.2181	0.0642341	2.86968	0.00868296	1.50685	-0.101726	0.221134	-0.00729624	6.32658	0.00548484	0.579372	-0.0383964	0.789331	-0.00295897	0.764765
Heart_Atrial_Appendage	372	-0.0599523	-1.6579	-0.0522587	-7.10691	-0.100155	-1.80215	-0.0073589	-0.870347	0.0339863	-0.353343	0.143651	-3.37304	-0.0684268	-0.469547	-0.0223646	-0.645732	0.0526351	-0.376225
Heart_Left_Ventricle	386	-0.00226757	-1.53375	0.107491	-5.52171	-0.087917	-1.87219	0.125463	-0.549488	-0.0303519	-0.550901	0.312856	-2.98032	-0.0734373	-0.48888	-0.06882	-0.771294	0.120202	-0.198736
Kidney_Cortex	73	-0.217811	0.636924	-0.0661359	8.75666	-0.180455	1.16369	-0.352096	-0.470447	-0.0916668	0.406303	-0.143921	5.70373	-0.208406	-0.35053	-0.211195	-0.086316	-0.30828	-0.634974
Liver	208	0.286076	2.23936	0.37443	6.60979	0.152122	1.5284	0.100266	1.03657	0.0295355	0.311544	0.312244	3.92857	0.12005	0.576136	0.104415	0.768003	0.0401532	0.402237
Lung	515	0.0490895	-0.921712	0.0261556	-5.53967	-0.059573	-1.46775	-0.0927131	-1.05958	0.0374253	-0.24181	-0.131084	-4.43358	-0.0587596	-0.423129	-0.00243893	-0.477673	-0.0299626	-0.513612
Minor_Salivary_Gland	144	0.123012	-0.839393	0.119085	-4.64883	-0.0550347	-1.3808	-0.184724	-1.10544	-0.0806314	-0.621941	-0.26814	-4.01588	0.0079313	-0.187493	-0.0934038	-0.761392	0.140624	0.033983
Muscle_Skeletal	706	-0.0871522	-0.249975	-0.103062	0.677	-0.215224	-0.93695	-0.151932	-0.582818	0.0177145	0.0506354	-0.308831	-1.83213	-0.105879	-0.336265	-0.0393112	-0.0959437	0.00844254	0.143471
Nerve_Tibial	532	-0.0500598	-0.496742	0.016125	-1.20789	-0.127351	-0.940692	-0.0447541	-0.390037	-0.0366487	-0.193707	-0.201902	-2.29223	-0.0270044	-0.109482	-0.0505914	-0.267222	-0.00970738	-0.109768
Ovary	167	0.0685643	-0.764469	-0.101565	-4.37254	-0.060938	-1.24538	-0.0574096	-0.627267	-0.0702599	-0.461578	0.279187	-0.810244	-0.0564288	-0.356484	-0.0204955	-0.403655	0.00788228	-0.290301
Pancreas	305	0.0197633	1.67937	0.149855	8.70266	-0.0449295	1.43032	0.209364	2.20022	0.020954	0.620364	0.00431315	4.29262	0.0414847	0.541937	0.0343854	0.842167	0.0850866	1.07814
Pituitary	237	0.0314725	-0.54869	-0.039932	-2.66174	0.18631	0.103729	0.118475	0.170134	-0.0335606	-0.290249	0.0989225	-1.04503	-0.0967399	-0.389934	-0.0984575	-0.564337	0.0773296	0.0425282
Prostate	221	0.180195	-0.18894	0.187295	-1.95958	0.0503017	-0.62685	0.372529	0.923424	0.0262461	-0.137509	0.318252	-0.737465	-0.00561404	-0.178908	0.0183013	-0.239269	0.0232016	-0.24075
Skin_Not_Sun_Exposed_Suprapubic	517	0.0512774	1.23724	-0.0209039	3.49174	0.0786635	1.33229	0.0606649	0.898279	0.0196675	0.34356	-0.217146	0.608297	0.0108063	0.199069	0.0126914	0.381979	-0.0250277	0.197361
Skin_Sun_Exposed_Lower_leg	605	0.000206557	-0.0362854	-0.0794592	-1.89502	0.028142	0.0291511	-0.008242	-0.101943	-0.019058	-0.0947163	-0.10974	-1.402	0.0275813	0.0583479	-0.00757577	-0.0947634	-0.0879486	-0.429197
Small_Intestine_Terminal_Ileum	174	0.159789	1.19745	0.0617421	3.43184	-0.11062	-0.0578067	-0.122579	-0.177074	0.0838903	0.486878	-0.0766112	0.970026	0.0849836	0.393187	0.0781293	0.567417	0.0111309	0.209834
Spleen	227	0.0733786	3.75759	-0.0565054	15.1905	-0.0365172	3.03487	-0.030037	1.718	0.0662631	1.53243	-0.00783226	8.47803	0.120213	1.23253	0.120907	2.15806	-0.0182418	1.00462
Stomach	324	0.230758	0.434697	0.107487	-1.09595	0.0949648	-0.0806834	0.103954	0.165177	0.0856557	0.177898	-0.0283855	-1.45799	0.0566927	0.0698276	0.0955121	0.186433	0.0228444	-0.0911882
Testis	322	-0.157285	-3.08615	-0.301569	-12.6101	0.0031105	-2.80621	-0.133014	-1.91719	-0.233929	-1.22575	-0.357657	-8.49349	-0.00338503	-0.62359	-0.153989	-1.41476	-0.129264	-1.2133
Thyroid	574	-0.059904	-0.470079	-0.00906482	-1.03156	-0.0692613	-0.652942	0.0205042	-0.0259862	-0.0503335	-0.22311	-0.170334	-2.09051	-0.0432203	-0.167502	-0.0459525	-0.260113	-0.00254196	-0.10614
Uterus	129	0.0731364	3.30638	-0.129317	10.267	-0.197263	1.34971	-0.194036	0.50087	0.0639229	1.18391	-0.213016	5.52667	0.0844124	1.02458	0.0753637	1.53905	0.014253	1.02764
Vagina	141	-0.065567	-0.592237	-0.138524	-1.92898	-0.167319	-0.883937	-0.0649306	-0.323307	0.0177165	-0.0156284	-0.178271	-1.5038	-0.0137665	-0.0678335	0.0262889	0.0111807	0.032	0.00702305
Whole_Blood	670	0.107959	-1.38173	-0.019871	-8.66944	-0.0337509	-2.08098	-0.120527	-1.65682	0.109916	-0.278886	-0.494356	-8.35576	0.110714	-0.149067	0.15904	-0.314274	-0.0750899	-0.998298
