# Supplementary material for: Genome-wide imputed differential expression enrichment analysis identifies trait-relevant tissues
Source: Front Genet. 2023 Jan 6;13:1008511. doi: 10.3389/fgene.2022.1008511 (PMC9870027; doi:10.3389/fgene.2022.1008511)
Supplement: Supplementary file 9 [file Table11.XLSX]

## Sheet: Sheet1
Supplementary Table 11: Comparison of tissues prioritised by GIDEE and LDSC-SEG
Trait	GIDEE prioritisation		LDSC-SEG GTEx eQTL prioritisation		LDSC-SEG non-GTEx eQTL prioritisation		LDSC-SEG chromatin prioritisation
	Tissue	System	Tissue	Top System	Tissue	Top System	Top tissue	System
ADHD	liver, uterus, breast mammary tissue, prostate, pituitary, brain substantia nigra*	Digestive, CNS, Endocrine	NA	NA	NA	NA	Brain Germinal Matrix H3K4me1	CNS
Alzheimer Disease	artery aorta, liver, esophagus gastroesophageal junction, skin not sun exposed suprapubic, brain nucleus accumbens basal ganglia	Cardiovascular, Digestive, CNS	NA	NA	NA	NA	Primary hematopoietic stem cells H3K4me1	Blood/Immune
Autism Spectrum Disorder	artery coronary, brain cerebellum, breast mammary tissue, artery aorta, brain cerebellar hemisphere	Cardiovascular, CNS	NA	NA	NA	NA	NA	NA
Bipolar	pancreas, esophagus gastroesophageal junction, spleen, artery aorta, stomach	Digestive, Cardiovascular, Blood/Immune			Limbic System	CNS	Fetal Brain Male DNase	CNS, Cardiovascular, Digestive, Pancreas
Depressive Symptoms	liver, artery coronary, esophagus gastroesophageal junction, pituitary, ovary, brain hippocampus*	Digestive, Cardiovascular, CNS, Endocrine	NA	NA	NA	NA	Fetal Brain Female H3K4me1	CNS
Diastolic blood pressure	pancreas, artery aorta, esophagus gastroesophageal junction, artery coronary, artery tibial	Digestive, Cardiovascular			Myometrium	Musculoskeletal	Right Ventricle H3K4me3	Adipose, Blood/Immune, Cardiovascular, Digestive, Musculoskeletal/Connective, Other, Reproductive
				Connective
Fasting Glucose	colon sigmoid, adrenal gland, cells EBV-transformed lymphocytes, ovary, heart left ventricle	Digestive, Cardiovascular, Endocrine, Blood/Immune	Pancreas	Pancreas			Fetal Stomach DNase	Digestive, Pancreas
HDL	cells cultured fibroblasts, brain cerebellum, heart left ventricle, heart atrial appendage, brain cortex	CNS, Cardiovascular	Adipose Visceral (Omentum)	Adipose			Liver H3K4me1	Adipose, Blood/Immune, Cardiovascular, Liver
HeelTscore	pancreas, breast mammary tissue, cells EBV-transformed lymphocytes, liver, artery aorta	Digestive, Blood/Immune, Cardiovascular	Artery Coronary	Cardiovascular			Osteoblast Primary Cells H3K4me3	Adipose, Cardiovascular, Digestive, Musculoskeletal/Connective, Other, Reproductive
Height	esophagus gastroesophageal junction, breast mammary tissue, artery aorta, small intestine terminal ileum, adipose subcutaneous	Digestive, Cardiovascular, Blood/Immune	Cartilage	Musculoskeletal/	Cartilage	Musculoskeletal	Fetal Muscle Leg DNase	Adipose, Cardiovascular, Digestive, Musculoskeletal/Connective, Other, Reproductive
				Connective
Hypertension	pancreas, liver, artery coronary, artery aorta, breast mammary tissue	Digestive, Cardiovascular	NA	NA	NA	NA	Fetal Stomach DNase	Blood/Immune, Cardiovascular, Digestive, Other
IschemicStrokeAndSubtypes	ovary, cells cultured fibroblasts, minor salivary gland, brain hypothalamus, breast mammary tissue	Endocrine, Digestive, CNS	NA	NA	NA	NA	Skeletal Muscle Female H3K9ac	Musculoskeletal/Connective
LDL	liver, pancreas, brain substantia nigra, esophagus mucosa, minor salivary gland	Digestive, CNS			Hepatocytes	Liver	liver ENTEX H3K27ac	Adipose, Blood/Immune, Digestive, Liver, Other
Migraine	artery aorta, artery tibial, spleen, artery coronary, pancreas	Cardiovascular, Digestive, Blood/Immune	NA	NA	NA	NA	Fetal Brain Female H3K4me3	CNS, Cardiovascular, Digestive
Neuroticism	esophagus gastroesophageal junction, breast mammary tissue, esophagus muscularis, brain caudate basal ganglia, liver	Digestive, CNS			Frontal Lobe	CNS	Fetal Brain Female H3K4me3	Blood/Immune, CNS, Digestive
Schizophrenia	liver, pancreas, breast mammary tissue, artery aorta, brain cerebellum	Digestive, Cardiovascular, CNS			Entorhinal Cortex	CNS	Fetal Brain Male DNase	Blood/Immune, CNS
Smoking status	liver, esophagus muscularis, brain cerebellum, small intestine terminal ileum, pancreas	Digestive, CNS			Limbic System	CNS	Fetal Brain Male H3K4me1	CNS
Systolic blood pressure	pancreas, artery aorta, esophagus gastroesophageal junction, artery coronary, artery tibial	Digestive, Cardiovascular			Uterus	Reproductive	Right Ventricle H3K4me3	Adipose, Blood/Immune, Cardiovascular, Digestive, Musculoskeletal/Connective, Other, Reproductive
Triglycerides	cells EBV-transformed lymphocytes, pancreas, prostate, brain hippocampus, skin not sun exposed suprapubic, liver*	Blood/Immune, Digestive, CNS	Liver	Liver			Liver H3K27ac	Adipose, Blood/Immune, Liver, Reproductive
Years of education	small intestine terminal ileum, artery aorta, muscle skeletal, cells cultured fibroblasts, brain cerebellum	Digestive, Cardiovascular, CNS			Cerebral Cortex	CNS	Fetal Brain Male DNase	CNS, Cardiovascular
NA= No tissue was prioritised.
