# Supplementary material for: Genome-wide imputed differential expression enrichment analysis identifies trait-relevant tissues
Source: Front Genet. 2023 Jan 6;13:1008511. doi: 10.3389/fgene.2022.1008511 (PMC9870027; doi:10.3389/fgene.2022.1008511)
Supplement: Supplementary file 10 [file Table4.XLSX]

## Sheet: Sheet1
Supplementary Table 4: Rankings for the different enrichment tests for the training datasets and their known trait-relevant tissue.
Combination	Asthma	Breast	Eczema	Prostate	Ulcerative	Waist Hip	Crohn	IBD	Type 2	Average
		Cancer		Cancer	Colitis	Ratio	Disease		Diabetes	Rank
1: SZ	1	9	1	1	9	3	1	3	5	3.66
2: BP	1	2	1	8	1	2	1	1	1	2
3: BB	1	12	1	7	2	11	16	15	38	11.44
4: BF	10	7	3	3	2	1	6	15	25	8
5: SZBP	1	3	1	2	2	2	1	1	1	1.55
6: SZBB	1	9	1	4	3	3	9	10	22	6.88
7: SZBF	3	7	1	1	4	2	2	8	15	4.77
8: BPBB	1	3	1	2	1	3	3	3	17	3.77
9: BPBF	4	1	1	2	1	1	2	5	7	2.66
10: BBBF	2	7	1	2	1	3	7	15	33	7.88
11: SZBPBB	1	3	1	2	1	2	3	2	13	3.11
12: SZBPBF	2	4	1	1	1	2	1	3	5	2.22
13: SZBBBF	1	6	1	2	2	2	5	9	22	5.55
14: BPBBBF	1	3	1	3	1	2	2	6	22	4.55
15: SZBPBBBF	1	4	1	1	1	2	2	4	15	3.44
