# Supplementary material for: Genome-wide imputed differential expression enrichment analysis identifies trait-relevant tissues
Source: Front Genet. 2023 Jan 6;13:1008511. doi: 10.3389/fgene.2022.1008511 (PMC9870027; doi:10.3389/fgene.2022.1008511)
Supplement: Supplementary file 11 [file Table1.XLSX]

## Sheet: Sheet1
Supplementary Table 1: GTEx tissues, sample sizes and system to which they are assigned
Tissue	Sample Size	System
Adipose - Subcutaneous	581	Adipose
Adipose - Visceral (Omentum)	469	Adipose
Adrenal Gland	233	Endocrine
Artery - Aorta	387	Cardiovascular
Artery - Coronary	213	Cardiovascular
Artery - Tibial	584	Cardiovascular
Brain - Amygdala	129	CNS
Brain - Anterior cingulate cortex (BA24)	147	CNS
Brain - Caudate (basal ganglia)	194	CNS
Brain - Cerebellar Hemisphere	175	CNS
Brain - Cerebellum	209	CNS
Brain - Cortex	205	CNS
Brain - Frontal Cortex (BA9)	175	CNS
Brain - Hippocampus	165	CNS
Brain - Hypothalamus	170	CNS
Brain - Nucleus accumbens (basal ganglia)	202	CNS
Brain - Putamen (basal ganglia)	170	CNS
Brain - Spinal cord (cervical c-1)	126	CNS
Brain - Substantia nigra	114	CNS
Breast - Mammary Tissue	396	Other
Cells - Cultured fibroblasts	483	Other
Cells - EBV-transformed lymphocytes	147	Blood/Immune
Colon - Sigmoid	318	Digestive
Colon - Transverse	368	Digestive
Esophagus - Gastroesophageal Junction	330	Digestive
Esophagus - Mucosa	497	Digestive
Esophagus - Muscularis	465	Digestive
Heart - Atrial Appendage	372	Cardiovascular
Heart - Left Ventricle	386	Cardiovascular
Kidney - Cortex	73	Other
Liver	208	Digestive
Lung	515	Other
Minor Salivary Gland	144	Digestive
Muscle - Skeletal	706	Musculoskeletal/connective
Nerve - Tibial	532	Peripheral nervous system
Ovary	167	Endocrine
Pancreas	305	Digestive/endocrine
Pituitary	237	Endocrine
Prostate	221	Exocrine
Skin - Not Sun Exposed (Suprapubic)	517	Skin
Skin - Sun Exposed (Lower leg)	605	Skin
Small Intestine - Terminal Ileum	174	Digestive
Spleen	227	Blood/Immune
Stomach	324	Digestive
Testis	322	Endocrine
Thyroid	574	Endocrine
Uterus	129	Other
Vagina	141	Other
Whole Blood	670	Blood/Immune
