# Supplementary material for: Genome-wide imputed differential expression enrichment analysis identifies trait-relevant tissues
Source: Front Genet. 2023 Jan 6;13:1008511. doi: 10.3389/fgene.2022.1008511 (PMC9870027; doi:10.3389/fgene.2022.1008511)
Supplement: Supplementary file 12 [file Table10.XLSX]

## Sheet: Sheet1
Supplementary Table 10: Sequentially dropping datasets containing small number of GWAS cases to check the stability of SZBP
Number of Cases
	Asthma	Breast Cancer	Eczema	Prostate Cancer	Ulcerative Colitis	Crohn Disease	IBD	Type 2 Diabetes
	41934	133384	9321	79148	6968	5956	12882	2292
Dropping Type 2 Diabetes
Combination	Asthma	Breast	Eczema	Prostate	Ulcerative	Waist Hip	Crohn	IBD	Average
		Cancer		Cancer	Colitis	Ratio	Disease		Rank
1: SZ	1	9	1	1	9	3	1	3	3.5
2: BP	1	2	1	8	1	2	1	1	2.125
3: BB	1	12	1	7	2	11	16	15	8.125
4: BF	10	7	3	3	2	1	6	15	5.875
5: SZBP	1	3	1	2	2	2	1	1	1.625
6: SZBB	1	9	1	4	3	3	9	10	5
7: SZBF	3	7	1	1	4	2	2	8	3.5
8: BPBB	1	3	1	2	1	3	3	3	2.125
9: BPBF	4	1	1	2	1	1	2	5	2.125
10: BBBF	2	7	1	2	1	3	7	15	4.75
11: SZBPBB	1	3	1	2	1	2	3	2	1.875
12: SZBPBF	2	4	1	1	1	2	1	3	1.875
13: SZBBBF	1	6	1	2	2	2	5	9	3.5
14: BPBBBF	1	3	1	3	1	2	2	6	2.375
15: SZBPBBBF	1	4	1	1	1	2	2	4	2
Dropping Crohn Disease
Combination	Asthma	Breast	Eczema	Prostate	Ulcerative	Waist Hip	IBD	Average
		Cancer		Cancer	Colitis	Ratio		Rank
1: SZ	1	9	1	1	9	3	3	3.85714
2: BP	1	2	1	8	1	2	1	2.28571
3: BB	1	12	1	7	2	11	15	7
4: BF	10	7	3	3	2	1	15	5.85714
5: SZBP	1	3	1	2	2	2	1	1.71429
6: SZBB	1	9	1	4	3	3	10	4.42857
7: SZBF	3	7	1	1	4	2	8	3.71429
8: BPBB	1	3	1	2	1	3	3	2
9: BPBF	4	1	1	2	1	1	5	2.14286
10: BBBF	2	7	1	2	1	3	15	4.42857
11: SZBPBB	1	3	1	2	1	2	2	1.71429
12: SZBPBF	2	4	1	1	1	2	3	2
13: SZBBBF	1	6	1	2	2	2	9	3.28571
14: BPBBBF	1	3	1	3	1	2	6	2.42857
15: SZBPBBBF	1	4	1	1	1	2	4	2
Dropping Ulcerative Colitis
Combination	Asthma	Breast	Eczema	Prostate	Waist Hip	IBD	Average
		Cancer		Cancer	Ratio		Rank
1: SZ	1	9	1	1	3	3	3
2: BP	1	2	1	8	2	1	2.5
3: BB	1	12	1	7	11	15	7.83333
4: BF	10	7	3	3	1	15	6.5
5: SZBP	1	3	1	2	2	1	1.66667
6: SZBB	1	9	1	4	3	10	4.66667
7: SZBF	3	7	1	1	2	8	3.66667
8: BPBB	1	3	1	2	3	3	2.16667
9: BPBF	4	1	1	2	1	5	2.33333
10: BBBF	2	7	1	2	3	15	5
11: SZBPBB	1	3	1	2	2	2	1.83333
12: SZBPBF	2	4	1	1	2	3	2.16667
13: SZBBBF	1	6	1	2	2	9	3.5
14: BPBBBF	1	3	1	3	2	6	2.66667
15: SZBPBBBF	1	4	1	1	2	4	2.16667
Dropping Eczema
Combination	Asthma	Breast	Prostate	Waist Hip	IBD	Average
		Cancer	Cancer	Ratio		Rank
1: SZ	1	9	1	3	3	3.4
2: BP	1	2	8	2	1	2.8
3: BB	1	12	7	11	15	9.2
4: BF	10	7	3	1	15	7.2
5: SZBP	1	3	2	2	1	1.8
6: SZBB	1	9	4	3	10	5.4
7: SZBF	3	7	1	2	8	4.2
8: BPBB	1	3	2	3	3	2.4
9: BPBF	4	1	2	1	5	2.6
10: BBBF	2	7	2	3	15	5.8
11: SZBPBB	1	3	2	2	2	2
12: SZBPBF	2	4	1	2	3	2.4
13: SZBBBF	1	6	2	2	9	4
14: BPBBBF	1	3	3	2	6	3
15: SZBPBBBF	1	4	1	2	4	2.4
