# Supplementary material for: Genome-wide imputed differential expression enrichment analysis identifies trait-relevant tissues
Source: Front Genet. 2023 Jan 6;13:1008511. doi: 10.3389/fgene.2022.1008511 (PMC9870027; doi:10.3389/fgene.2022.1008511)
Supplement: Supplementary file 13 [file Table5.xlsx]

## Sheet: asthma
Supplementary Table 5: Enrichment test raw values for training GWAS datasets
TissueName	median_pred_perf_R2	Brown_Pvalue	matSpD_effective_number_of_independent_variables	matSpD_Pvalue	Number_of_genes_crossing_threshold	Number_of_effective_independent_genes_in_matspd	Number_of_genes_crossing_fdr	Number_of_effective_independent_genes_in_fdr	binomMatSpDIndp	binomialFDRIndp
Adipose_Subcutaneous	4316	3.91e-07	2487.15	2.06e-05	65	51.4516	185	115.987	0.293684	0.360807
Adipose_Visceral_Omentum	3661	1.14e-06	1992.21	2.57e-05	55	41.4713	157	96.5439	0.309881	0.225312
Adrenal_Gland	2415	0.000169545	1315.72	3.9e-05	26	21	64	46.6816	0.816169	0.96199
Artery_Aorta	3793	1.14e-07	2140.03	2.4e-05	54	41.4787	168	104.735	0.488913	0.192154
Artery_Coronary	2016	2.76e-07	1109.66	4.62e-05	37	27.0925	83	54.1227	0.111873	0.298692
Artery_Tibial	4299	3.08e-07	2463.66	2.08e-05	54	39.286	174	106.704	0.894881	0.6714
Brain_Amygdala	1388	0.000386987	759.873	6.75e-05	17	13	28	22	0.682092	0.99133
Brain_Anterior_cingulate_cortex_BA24	1767	0.000854651	904.597	5.67e-05	21	17	47	32.562	0.546225	0.913853
Brain_Caudate_basal_ganglia	2495	2.89e-05	1280.75	4e-05	30	22.0419	78	47.5569	0.70853	0.922476
Brain_Cerebellar_Hemisphere	2870	0.000499624	1572.8	3.26e-05	40	30.0542	83	55.332	0.508331	0.981832
Brain_Cerebellum	3389	3.31e-05	1929.46	2.66e-05	46	36.2029	158	103.745	0.557848	0.0333735
Brain_Cortex	2740	0.000490807	1419.73	3.61e-05	37	26.0887	90	57.5166	0.595971	0.799792
Brain_Frontal_Cortex_BA9	2272	5.51e-05	1139.3	4.5e-05	32	23.0567	82	48.9942	0.404364	0.652222
Brain_Hippocampus	1839	4.96e-06	953.326	5.38e-05	28	22.0178	53	36.7486	0.198283	0.84625
Brain_Hypothalamus	1821	1.79e-05	993.907	5.16e-05	24	21	52	38.7581	0.333658	0.834948
Brain_Nucleus_accumbens_basal_ganglia	2419	3.15e-05	1269.49	4.04e-05	34	25.1533	95	59.0089	0.446417	0.420267
Brain_Putamen_basal_ganglia	2213	0.000219357	1126.41	4.55e-05	23	18	48	31.8122	0.798267	0.99856
Brain_Spinal_cord_cervical_c-1	1622	0.000283193	876.922	5.85e-05	26	22	44	33.1925	0.11203	0.877893
Brain_Substantia_nigra	1277	1.6e-06	701.098	7.32e-05	20	16	33	27.0049	0.256959	0.824259
Breast_Mammary_Tissue	3223	1.8e-09	1702	3.01e-05	45	36.1155	143	90.6237	0.268196	0.0520682
Cells_Cultured_fibroblasts	4458	4.86e-07	2141.61	2.4e-05	54	35.9666	156	83.8183	0.79189	0.92078
Cells_EBV-transformed_lymphocytes	1448	4.77e-11	814.45	6.3e-05	28	23.03	57	41.6407	0.0384358	0.20273
Colon_Sigmoid	3078	6.88e-06	1712.8	2.99e-05	48	38.1102	137	88.3672	0.176374	0.110501
Colon_Transverse	3145	1.03e-06	1398.22	3.67e-05	41	25.0409	134	70.7517	0.642079	0.161705
Esophagus_Gastroesophageal_Junction	3138	2.88e-09	1703.33	3.01e-05	48	38.0796	137	89.9737	0.167418	0.0659501
Esophagus_Mucosa	4251	2.21e-06	2331.96	2.2e-05	47	36.3525	165	98.6474	0.914897	0.748718
Esophagus_Muscularis	4107	2.63e-09	2204.17	2.33e-05	56	42.2445	169	103.083	0.50307	0.362719
Heart_Atrial_Appendage	3314	6.95e-05	1799.51	2.85e-05	41	30.106	125	77.0827	0.787573	0.699745
Heart_Left_Ventricle	3002	4.82e-05	1435.87	3.57e-05	40	27.0287	110	61.1953	0.54088	0.70237
Kidney_Cortex	818	1.95e-06	446.501	0.000114872	15	13	19	17	0.0850583	0.795334
Liver	1881	2.25e-08	989.345	5.18e-05	27	20.0278	89	56.7736	0.412379	0.035411
Lung	3975	5.63e-06	2161.33	2.37e-05	56	39.8538	184	110.996	0.580632	0.0822648
Minor_Salivary_Gland	1455	3.89e-05	780.345	6.57e-05	19	16	49	33.5193	0.406471	0.604073
Muscle_Skeletal	3786	4.02e-07	2094.88	2.45e-05	53	36.1365	163	98.6243	0.748221	0.324239
Nerve_Tibial	4997	1.92e-06	2871.06	1.79e-05	64	48.7622	199	121.606	0.794989	0.76749
Ovary	1788	2.87e-05	989.418	5.18e-05	24	19	64	46.8982	0.505459	0.373935
Pancreas	2943	4.69e-08	1705.67	3.01e-05	35	28.0068	126	83.4032	0.80574	0.247181
Pituitary	2836	1.17e-05	1582.15	3.24e-05	37	29.0179	111	75.2111	0.596156	0.339423
Prostate	2145	5.6e-06	1158.65	4.43e-05	29	24	83	55.5919	0.354408	0.313153
Skin_Not_Sun_Exposed_Suprapubic	4318	3.86e-08	2462.66	2.08e-05	60	43.0383	198	116.295	0.730148	0.320437
Skin_Sun_Exposed_Lower_leg	4641	4.38e-07	2583.07	1.99e-05	59	41.6844	208	120.017	0.866313	0.375055
Small_Intestine_Terminal_Ileum	1829	3.01e-07	878.02	5.84e-05	25	18.0849	64	39.0683	0.397614	0.559937
Spleen	2881	6.12e-10	1631.53	3.14e-05	37	29.109	99	66.0919	0.662202	0.836211
Stomach	2569	7.39e-07	1249.84	4.1e-05	40	27.2387	98	58.3254	0.26661	0.427133
Testis	4976	0.00248007	1778.07	2.88e-05	55	33.7278	164	84.6727	0.499873	0.299702
Thyroid	4817	1.42e-06	2808.27	1.83e-05	60	45.7792	195	120.257	0.865064	0.743861
Uterus	1266	3.03e-09	694.78	7.38e-05	15	13	34	25	0.555471	0.899088
Vagina	1276	2.24e-05	628.696	8.16e-05	19	14	49	32.4199	0.305825	0.263969
Whole_Blood	3620	6.69e-06	1710.7	3e-05	53	32.7691	173	88.9251	0.480371	0.088799

## Sheet: BreastCancer
TissueName	median_pred_perf_R2	Brown_Pvalue	matSpD_effective_number_of_independent_variables	matSpD_Pvalue	Number_of_genes_crossing_threshold	Number_of_effective_independent_genes_in_matspd	Number_of_genes_crossing_fdr	Number_of_effective_independent_genes_in_fdr	binomMatSpDIndp	binomialFDRIndp
Minor_Salivary_Gland	1453	2.99e-16	781.295	6.56494e-05	34	28.0121	68	50.5147	0.00797361	0.0450522
Vagina	1272	6.15e-19	625.952	8.19411e-05	29	22	47	33.4023	0.0210721	0.452637
Heart_Left_Ventricle	2999	4.81e-18	1434.72	3.57509e-05	62	41.1251	164	92.7089	0.0507306	0.0115256
Cells_EBV-transformed_lymphocytes	1447	1.46e-29	816.612	6.28103e-05	29	23.0108	69	49.9332	0.132319	0.108887
Colon_Transverse	3139	1.02e-22	1395.25	3.67621e-05	58	36.9688	135	73.5947	0.132569	0.387025
Pancreas	2936	2.24e-31	1699.38	3.01831e-05	57	44.2633	151	99.3811	0.140727	0.0959387
Small_Intestine_Terminal_Ileum	1825	1.16e-24	876.155	5.85419e-05	36	24.2697	82	49.7321	0.154316	0.228638
Brain_Amygdala	1386	4.89e-16	758.564	6.76166e-05	24	21	56	40.0998	0.162786	0.443852
Kidney_Cortex	817	7.12e-29	446.818	0.00011479	16	13	29	23.1295	0.183932	0.517251
Prostate	2141	8.67e-20	1155.72	4.43812e-05	41	30.2119	92	60.4492	0.191423	0.469688
Brain_Anterior_cingulate_cortex_BA24	1766	1.41e-13	903.868	5.6747e-05	33	24.2874	77	51.72	0.191878	0.207102
Breast_Mammary_Tissue	3218	1.96e-37	1700.33	3.01663e-05	58	41.9982	168	98.3353	0.22757	0.116948
Artery_Coronary	2013	1.58e-22	1104.76	4.64281e-05	36	28.1327	91	60.4592	0.237463	0.331516
Liver	1879	3.25e-28	988.309	5.18987e-05	35	25.096	105	68.0778	0.254834	0.00829955
Brain_Hypothalamus	1819	1.53e-19	992.476	5.16808e-05	30	25.0291	82	54.2521	0.261275	0.335013
Stomach	2566	8.7e-22	1246.63	4.11448e-05	42	30.3597	132	77.2151	0.32085	0.0504998
Brain_Putamen_basal_ganglia	2209	1.5e-17	1121.66	4.57289e-05	35	27.1165	73	49.8575	0.331972	0.860928
Uterus	1265	5.31e-31	693.104	7.40024e-05	21	17	51	39.2526	0.348708	0.289713
Whole_Blood	3616	5.02e-18	1710.27	2.9991e-05	67	39.8189	165	84.2702	0.352542	0.664774
Brain_Cerebellar_Hemisphere	2866	2.9e-15	1570.7	3.26557e-05	47	36.3453	119	76.7924	0.409327	0.667122
Brain_Hippocampus	1836	6.07e-22	951.578	5.39019e-05	27	22.0019	73	49.8292	0.425684	0.442031
Adipose_Visceral_Omentum	3656	4.68e-23	1987.83	2.58033e-05	65	44.7667	182	108.279	0.426901	0.265848
Brain_Nucleus_accumbens_basal_ganglia	2416	3.08e-18	1269.23	4.04122e-05	39	29.251	109	66.6477	0.429795	0.409523
Brain_Substantia_nigra	1275	4.26e-24	698.417	7.34395e-05	19	16	41	33.1959	0.459062	0.703062
Adipose_Subcutaneous	4307	1.51e-28	2483.3	2.06551e-05	74	54.5077	202	119.832	0.480924	0.755869
Colon_Sigmoid	3074	6.07e-21	1713	2.99432e-05	51	38.313	130	84.5676	0.486386	0.629575
Ovary	1785	8.83e-17	990.591	5.17792e-05	27	22	67	49.1506	0.501218	0.616205
Muscle_Skeletal	3783	9.07e-28	2091.26	2.45272e-05	63	45.7008	172	103.64	0.504983	0.630818
Adrenal_Gland	2410	1.39e-16	1315.02	3.9005e-05	39	29.0596	104	73.4452	0.507619	0.246826
Brain_Frontal_Cortex_BA9	2269	3.77e-17	1137.62	4.50873e-05	35	25.0672	100	62.8953	0.518757	0.272732
Brain_Cortex	2736	1.03e-14	1417.72	3.61796e-05	44	31.4003	117	70.4858	0.525558	0.63685
Esophagus_Gastroesophageal_Junction	3134	4.09e-35	1703.9	3.01031e-05	51	36.1935	155	94.71	0.607921	0.201174
Pituitary	2832	2.91e-19	1578.16	3.25014e-05	46	33.4023	116	76.0097	0.628277	0.723019
Lung	3970	1.9e-19	2156.83	2.37815e-05	62	45.0362	189	107.867	0.649743	0.604456
Brain_Caudate_basal_ganglia	2491	3.42e-21	1275.95	4.01993e-05	34	26.166	105	64.6169	0.671195	0.530298
Esophagus_Muscularis	4104	1.18e-34	2202.86	2.32846e-05	64	45.1697	204	119.104	0.703425	0.27531
Brain_Spinal_cord_cervical_c-1	1620	4.66e-13	874.946	5.86228e-05	21	17	51	38.6042	0.723298	0.833122
Artery_Aorta	3786	1.66e-28	2134.51	2.40301e-05	61	42.7318	171	102.513	0.733849	0.746727
Spleen	2873	5.27e-37	1625.55	3.1554e-05	43	32.1076	124	82.5689	0.754455	0.52213
Brain_Cerebellum	3383	5.7e-18	1926.3	2.66275e-05	50	38.3492	140	93.6667	0.765805	0.696919
Thyroid	4814	1.32e-24	2805.95	1.828e-05	77	54.5701	221	135.635	0.82067	0.758401
Heart_Atrial_Appendage	3310	2.64e-16	1796.83	2.85461e-05	47	34.3578	147	91.9666	0.829909	0.509422
Skin_Not_Sun_Exposed_Suprapubic	4309	1.68e-28	2457.82	2.08692e-05	61	45.6385	187	109.145	0.88207	0.949931
Esophagus_Mucosa	4246	7.57e-24	2328.95	2.20239e-05	68	42.8387	200	111.076	0.893269	0.795443
Skin_Sun_Exposed_Lower_leg	4634	4.39e-24	2580.38	1.9878e-05	64	46.8499	179	107.003	0.919505	0.992003
Cells_Cultured_fibroblasts	4454	5.46e-29	2139.65	2.39725e-05	68	36.6373	196	94.5791	0.945487	0.936169
Artery_Tibial	4293	4.57e-26	2458.97	2.08595e-05	60	42.8777	185	109.241	0.949669	0.950389
Nerve_Tibial	4989	5.75e-24	2862.64	1.7918e-05	69	50.2874	243	142.603	0.962438	0.629241
Testis	4967	2.99e-10	1778.84	2.88348e-05	48	28.2512	174	86.4623	0.975257	0.721719

## Sheet: Eczema
TissueName	median_pred_perf_R2	Brown_Pvalue	matSpD_effective_number_of_independent_variables	matSpD_Pvalue	Number_of_genes_crossing_threshold	Number_of_effective_independent_genes_in_matspd	Number_of_genes_crossing_fdr	Number_of_effective_independent_genes_in_fdr	binomMatSpDIndp	binomialFDRIndp
Adipose_Subcutaneous	4316	9.26013e-08	2487.15	2.06231e-05	86	60.4431	249	152.049	0.755198	0.134324
Adipose_Visceral_Omentum	3661	5.2672e-07	1992.21	2.57467e-05	71	50.4373	194	119.517	0.632394	0.210727
Adrenal_Gland	2415	0.000163833	1315.72	3.89843e-05	47	38.0676	96	67.3515	0.282841	0.807888
Artery_Aorta	3793	1.18677e-08	2140.03	2.39682e-05	73	52.2881	210	130.511	0.72315	0.150429
Artery_Coronary	2016	3.37815e-07	1109.66	4.62232e-05	48	33.4104	104	66.2588	0.244279	0.322293
Artery_Tibial	4299	2.50079e-07	2463.66	2.08197e-05	82	53.2902	231	136.718	0.941525	0.547221
Brain_Amygdala	1388	0.000345046	759.873	6.75002e-05	26	20	45	30.5742	0.516398	0.976796
Brain_Anterior_cingulate_cortex_BA24	1767	0.000201675	904.597	5.67013e-05	37	26.201	71	46.962	0.335388	0.724321
Brain_Caudate_basal_ganglia	2495	3.87963e-06	1280.75	4.00487e-05	50	34.66	98	61.4012	0.414579	0.919608
Brain_Cerebellar_Hemisphere	2870	0.000104232	1572.8	3.26123e-05	54	40.3058	116	77.0016	0.589556	0.904152
Brain_Cerebellum	3389	5.22648e-06	1929.46	2.65839e-05	67	49.5783	156	103.252	0.541155	0.707858
Brain_Cortex	2740	0.000224913	1419.73	3.61282e-05	58	40.1126	136	83.3525	0.331396	0.35594
Brain_Frontal_Cortex_BA9	2272	9.14625e-05	1139.3	4.50206e-05	53	34.7061	91	58.4008	0.182162	0.791739
Brain_Hippocampus	1839	6.99253e-05	953.326	5.38031e-05	32	23.0788	60	41.9902	0.678332	0.958481
Brain_Hypothalamus	1821	2.83965e-05	993.907	5.16064e-05	37	28.0383	63	45.8466	0.366042	0.925175
Brain_Nucleus_accumbens_basal_ganglia	2419	2.27302e-05	1269.49	4.04039e-05	49	32.5458	118	75.2084	0.533823	0.328261
Brain_Putamen_basal_ganglia	2213	5.76384e-05	1126.41	4.55359e-05	37	27.3744	85	51.9908	0.700472	0.938756
Brain_Spinal_cord_cervical_c-1	1622	0.000493261	876.922	5.84907e-05	33	26.0352	69	50.4534	0.279981	0.467175
Brain_Substantia_nigra	1277	2.27357e-06	701.098	7.31587e-05	22	17	33	27	0.654727	0.986479
Breast_Mammary_Tissue	3223	3.00489e-10	1702	3.01366e-05	75	51.0877	178	106.677	0.170918	0.114211
Cells_Cultured_fibroblasts	4458	1.26203e-08	2141.61	2.39505e-05	98	57.3268	260	135.878	0.457967	0.067612
Cells_EBV-transformed_lymphocytes	1448	8.64256e-13	814.45	6.29771e-05	37	29.0567	79	55.659	0.0583354	0.0661826
Colon_Sigmoid	3078	1.90565e-06	1712.8	2.99466e-05	56	39.7128	142	86.79	0.788044	0.843997
Colon_Transverse	3145	3.88214e-06	1398.22	3.6684e-05	58	35.0195	141	71.5638	0.623925	0.787049
Esophagus_Gastroesophageal_Junction	3138	1.2675e-09	1703.33	3.01131e-05	71	50.4326	167	102.153	0.212514	0.250135
Esophagus_Mucosa	4251	2.22798e-08	2331.96	2.19956e-05	92	58.9254	258	144.292	0.617341	0.11488
Esophagus_Muscularis	4107	6.12473e-10	2204.17	2.32708e-05	90	58.0022	214	123.452	0.492872	0.527794
Heart_Atrial_Appendage	3314	6.20583e-05	1799.51	2.85037e-05	55	39.6594	171	105.809	0.872844	0.30565
Heart_Left_Ventricle	3002	6.49506e-05	1435.87	3.57222e-05	58	36.6519	152	86.4488	0.555941	0.27088
Kidney_Cortex	818	7.95098e-07	446.501	0.000114872	18	15	32	25.0841	0.194578	0.531097
Liver	1881	1.1247e-07	989.345	5.18444e-05	44	32.2419	92	59.8676	0.126307	0.276635
Lung	3975	8.81084e-06	2161.33	2.37321e-05	84	56.0773	227	129.13	0.541362	0.232016
Minor_Salivary_Gland	1455	0.000154885	780.345	6.57294e-05	32	25.0044	55	38.7128	0.171941	0.789762
Muscle_Skeletal	3786	5.35176e-07	2094.88	2.44847e-05	79	53.5469	180	110.736	0.558336	0.743957
Nerve_Tibial	4997	2.2747e-06	2871.06	1.78655e-05	87	58.7891	243	140.919	0.980033	0.958037
Ovary	1788	9.37579e-05	989.418	5.18405e-05	41	31.1301	86	60.5875	0.170251	0.232988
Pancreas	2943	6.32228e-08	1705.67	3.00717e-05	60	43.8433	151	97.3947	0.55425	0.450874
Pituitary	2836	2.35285e-06	1582.15	3.24196e-05	51	38.1247	123	81.0616	0.723671	0.815213
Prostate	2145	1.44416e-05	1158.65	4.42688e-05	53	38.3899	96	66.1583	0.0901853	0.460541
Skin_Not_Sun_Exposed_Suprapubic	4318	1.37338e-08	2462.66	2.08282e-05	86	57.3411	240	138.321	0.844931	0.508376
Skin_Sun_Exposed_Lower_leg	4641	1.33352e-07	2583.07	1.98573e-05	100	62.4418	269	152.197	0.771803	0.267522
Small_Intestine_Terminal_Ileum	1829	5.74524e-06	878.02	5.84176e-05	38	21.7669	70	40.3184	0.607509	0.927562
Spleen	2881	2.99472e-09	1631.53	3.14382e-05	64	47.2348	138	89.5969	0.262239	0.575627
Stomach	2569	1.75252e-06	1249.84	4.10392e-05	63	37.7494	143	79.1093	0.18757	0.143299
Testis	4976	0.000947043	1778.07	2.88473e-05	92	50.3761	226	115.267	0.311542	0.0589906
Thyroid	4817	8.28681e-07	2808.27	1.82649e-05	88	59.9077	233	137.826	0.958069	0.955484
Uterus	1266	3.26096e-07	694.78	7.38239e-05	27	20	47	33.2587	0.359297	0.857841
Vagina	1276	5.05723e-05	628.696	8.15835e-05	29	21.0593	52	34.4216	0.151247	0.608467
Whole_Blood	3620	1.00409e-05	1710.7	2.99833e-05	77	41.5047	239	118.252	0.681808	0.0112997

## Sheet: ProstateCancer
TissueName	median_pred_perf_R2	Brown_Pvalue	matSpD_effective_number_of_independent_variables	matSpD_Pvalue	Number_of_genes_crossing_threshold	Number_of_effective_independent_genes_in_matspd	Number_of_genes_crossing_fdr	Number_of_effective_independent_genes_in_fdr	binomMatSpDIndp	binomialFDRIndp
Adipose_Subcutaneous	4315	2.33e-05	2487.5	2.06202e-05	55	42.4221	165	104.25	0.777198	0.582052
Adipose_Visceral_Omentum	3661	5.5e-05	1993.23	2.57335e-05	63	43.9338	152	91.7012	0.146893	0.216134
Adrenal_Gland	2415	0.00921726	1315.72	3.89843e-05	24	19	66	46.1505	0.902001	0.929425
Artery_Aorta	3793	9.34e-05	2140.03	2.39682e-05	48	36.2424	121	78.0585	0.769437	0.933026
Artery_Coronary	2015	0.000998446	1107.83	4.62995e-05	22	18	65	45.3525	0.762102	0.643877
Artery_Tibial	4298	0.000105295	2462.29	2.08314e-05	60	41.6704	155	95.0151	0.756736	0.851696
Brain_Amygdala	1388	0.00045174	758.134	6.7655e-05	29	23.0152	57	41.0746	0.0171258	0.0693294
Brain_Anterior_cingulate_cortex_BA24	1767	0.00185271	905.658	5.66349e-05	31	23.0691	62	43.4368	0.088829	0.247149
Brain_Caudate_basal_ganglia	2494	0.000201267	1279.03	4.01025e-05	32	24.0334	90	60.3813	0.524338	0.22985
Brain_Cerebellar_Hemisphere	2870	0.00110849	1572.8	3.26123e-05	42	31.46	120	76.6831	0.409331	0.109956
Brain_Cerebellum	3390	0.000451589	1930.62	2.65679e-05	45	35.3321	123	84.5905	0.602182	0.382291
Brain_Cortex	2741	0.000778	1420.41	3.6111e-05	43	32.2465	105	67.5686	0.162288	0.167675
Brain_Frontal_Cortex_BA9	2272	0.000883885	1139.3	4.50206e-05	34	28.0692	78	54.0263	0.0888624	0.219998
Brain_Hippocampus	1839	0.00056963	952.548	5.3847e-05	24	19	62	42.9917	0.422281	0.363556
Brain_Hypothalamus	1821	0.00076965	993.907	5.16064e-05	24	21	55	39.8475	0.31639	0.661209
Brain_Nucleus_accumbens_basal_ganglia	2419	0.00098545	1269.49	4.04039e-05	33	25.2901	92	58.4885	0.425055	0.299911
Brain_Putamen_basal_ganglia	2213	0.000374474	1123.86	4.56393e-05	37	28.1357	78	52.1372	0.0787288	0.28151
Brain_Spinal_cord_cervical_c-1	1621	0.0223054	880.316	5.82652e-05	21	18	47	37.4033	0.384199	0.549451
Brain_Substantia_nigra	1275	0.00171081	698.169	7.34656e-05	16	14	44	33.3826	0.434268	0.28774
Breast_Mammary_Tissue	3223	5.03e-06	1702.62	3.01256e-05	49	34.5311	119	74.8709	0.309142	0.38952
Cells_Cultured_fibroblasts	4458	3.09e-05	2141.61	2.39505e-05	61	36.9621	157	83.8687	0.717276	0.794488
Cells_EBV-transformed_lymphocytes	1448	3.94e-05	814.45	6.29771e-05	18	15	49	37.3915	0.560945	0.359104
Colon_Sigmoid	3078	0.000481928	1712.8	2.99466e-05	41	29.3664	109	67.6094	0.736756	0.737958
Colon_Transverse	3145	7.99e-05	1398.22	3.6684e-05	52	32.052	121	63.0087	0.142407	0.331332
Esophagus_Gastroesophageal_Junction	3138	3.26e-06	1703.33	3.01131e-05	39	30.0532	109	69.785	0.66013	0.631255
Esophagus_Mucosa	4251	1.02e-05	2332.49	2.19906e-05	67	44.0149	184	109.27	0.500648	0.158389
Esophagus_Muscularis	4106	2.61e-06	2203.38	2.32791e-05	58	38.0402	163	94.1206	0.722539	0.497657
Heart_Atrial_Appendage	3314	0.00110912	1799.51	2.85037e-05	41	31.1627	109	69.1836	0.70904	0.829446
Heart_Left_Ventricle	3002	0.000485639	1435.87	3.57222e-05	43	27.1648	128	71.3394	0.518057	0.104205
Kidney_Cortex	818	0.00283461	446.501	0.000114872	10	9	19	17	0.459322	0.713501
Liver	1881	3.81e-05	989.345	5.18444e-05	27	21.0747	74	52.1218	0.308291	0.0681495
Lung	3976	0.000704781	2162.24	2.3722e-05	54	39.8	137	81.7219	0.554308	0.873165
Minor_Salivary_Gland	1454	0.00786612	780.659	6.57029e-05	18	15	44	34.2341	0.49616	0.466315
Muscle_Skeletal	3786	7.17e-05	2094.88	2.44847e-05	45	32.2393	133	83.5589	0.902534	0.727202
Nerve_Tibial	4997	0.000135708	2871.06	1.78655e-05	69	46.7863	165	101.473	0.850881	0.982493
Ovary	1788	0.00226713	991.291	5.17426e-05	18	16	39	32.1066	0.760313	0.959179
Pancreas	2942	1.43e-06	1706.79	3.00521e-05	48	39.1582	115	79.4675	0.117448	0.228318
Pituitary	2836	0.00023391	1582.15	3.24196e-05	38	29.0284	100	66.2944	0.57293	0.578921
Prostate	2146	4.56e-05	1159.28	4.42448e-05	40	27.2537	95	59.3692	0.145311	0.0876939
Skin_Not_Sun_Exposed_Suprapubic	4316	7.67e-06	2461.66	2.08367e-05	64	45.395	163	100.909	0.587576	0.659517
Skin_Sun_Exposed_Lower_leg	4641	4.44e-05	2583.24	1.9856e-05	67	45.6164	195	113.362	0.660312	0.384497
Small_Intestine_Terminal_Ileum	1829	0.000769807	876.766	5.85011e-05	22	15.1121	58	35.4352	0.674524	0.672328
Spleen	2880	7.05e-06	1631.65	3.1436e-05	32	26	99	69.2911	0.826492	0.534132
Stomach	2568	0.000137744	1248.29	4.10901e-05	39	25.1334	102	58.6739	0.392686	0.214748
Testis	4976	0.0168593	1778.07	2.88473e-05	49	29.3913	145	78.0217	0.802034	0.400133
Thyroid	4817	4.52e-05	2808.27	1.82649e-05	61	45.7098	179	110.522	0.84725	0.803019
Uterus	1266	0.000213774	694.78	7.38239e-05	13	10	26	21	0.839738	0.96228
Vagina	1276	0.00132351	628.696	8.15835e-05	18	12	37	25.2188	0.513911	0.662098
Whole_Blood	3620	0.00106349	1710.58	2.99854e-05	47	30.675	128	69.1619	0.600737	0.691491

## Sheet: UlcerativeColitis
TissueName	median_pred_perf_R2	Brown_Pvalue	matSpD_effective_number_of_independent_variables	matSpD_Pvalue	Number_of_genes_crossing_threshold	Number_of_effective_independent_genes_in_matspd	Number_of_genes_crossing_fdr	Number_of_effective_independent_genes_in_fdr	binomMatSpDIndp	binomialFDRIndp
Adipose_Subcutaneous	4307	0.00192864	2484.77	2.06429e-05	28	22.0062	63	44.7168	0.854229	0.819761
Adipose_Visceral_Omentum	3651	0.00402016	1987.37	2.58094e-05	32	23	58	39.5169	0.388225	0.561349
Adrenal_Gland	2410	0.0329063	1313.93	3.90373e-05	15	13	30	25	0.658868	0.669791
Artery_Aorta	3785	0.00231934	2132.64	2.40513e-05	27	20.02	65	44.8757	0.766763	0.432455
Artery_Coronary	2013	0.0037788	1105.96	4.63778e-05	16	12	34	23.0714	0.52811	0.49414
Artery_Tibial	4293	0.00186565	2459.23	2.08573e-05	35	25	70	46.0591	0.643433	0.752981
Brain_Amygdala	1384	0.00748927	756.463	6.78045e-05	12	9	23	19	0.425704	0.208672
Brain_Anterior_cingulate_cortex_BA24	1764	0.0229643	905.618	5.66374e-05	17	13	37	26.1478	0.181024	0.0534725
Brain_Caudate_basal_ganglia	2487	0.0147127	1276.22	4.01906e-05	15	11	26	20.019	0.811043	0.911029
Brain_Cerebellar_Hemisphere	2865	0.0296173	1567.19	3.2729e-05	21	17	43	33.1862	0.519869	0.452701
Brain_Cerebellum	3384	0.0152059	1924.1	2.6658e-05	23	19	58	44.3878	0.68112	0.238576
Brain_Cortex	2736	0.0193024	1417.1	3.61953e-05	21	17	50	34.4803	0.356859	0.188583
Brain_Frontal_Cortex_BA9	2266	0.0110133	1137.31	4.50993e-05	18	14	28	21	0.340726	0.711231
Brain_Hippocampus	1836	0.00642632	952.706	5.38381e-05	14	11	33	26	0.448384	0.0848085
Brain_Hypothalamus	1816	0.0152204	990.981	5.17588e-05	13	12	29	22.0353	0.37891	0.374747
Brain_Nucleus_accumbens_basal_ganglia	2414	0.011445	1266.75	4.04912e-05	18	14.0023	42	30.3078	0.49666	0.22711
Brain_Putamen_basal_ganglia	2208	0.0223885	1125.7	4.55648e-05	16	13	27	21.1187	0.436527	0.69478
Brain_Spinal_cord_cervical_c-1	1618	0.0133552	877.613	5.84447e-05	13	10	23	18	0.471419	0.52657
Brain_Substantia_nigra	1273	0.00644474	696.594	7.36317e-05	10	8	17	14	0.475604	0.562502
Breast_Mammary_Tissue	3214	0.000809058	1699.01	3.01896e-05	26	20	56	39.3666	0.371129	0.247034
Cells_Cultured_fibroblasts	4450	0.0152096	2142.07	2.39453e-05	25	17.1124	52	34.9097	0.925858	0.930843
Cells_EBV-transformed_lymphocytes	1444	0.000653958	814.385	6.29821e-05	15	12	24	19	0.170281	0.308437
Colon_Sigmoid	3068	0.0114379	1709.45	3.00052e-05	25	20	48	35.235	0.38108	0.517233
Colon_Transverse	3139	0.00421486	1396.03	3.67417e-05	28	18.0324	46	27.7378	0.247824	0.566389
Esophagus_Gastroesophageal_Junction	3134	0.0024251	1703.32	3.01133e-05	24	18	46	33.1642	0.563677	0.64673
Esophagus_Mucosa	4243	0.00689463	2329.22	2.20214e-05	28	20	61	42.1754	0.877301	0.819203
Esophagus_Muscularis	4095	0.00334142	2193.69	2.33819e-05	23	18	55	39.316	0.907392	0.836039
Heart_Atrial_Appendage	3306	0.013768	1792.6	2.86134e-05	27	21.0545	55	38.433	0.375095	0.429457
Heart_Left_Ventricle	2997	0.0213963	1433.37	3.57845e-05	21	15	38	26.1059	0.579015	0.758747
Kidney_Cortex	815	0.00323088	443.397	0.000115676	9	8	11	10	0.107454	0.418732
Liver	1877	0.00351028	991.486	5.17324e-05	20	16	32	24.0211	0.0716019	0.223979
Lung	3968	0.00922826	2160.77	2.37382e-05	33	24.0368	61	42.976	0.46497	0.592521
Minor_Salivary_Gland	1451	0.0321124	779.494	6.58012e-05	12	10	15	12	0.329711	0.873508
Muscle_Skeletal	3782	0.0038866	2092.9	2.45079e-05	26	21	58	42.509	0.659497	0.506975
Nerve_Tibial	4987	0.0081212	2862.93	1.79162e-05	28	22.0636	66	46.1929	0.965117	0.966089
Ovary	1785	0.0216922	991.596	5.17267e-05	12	10	31	24	0.625813	0.225414
Pancreas	2937	0.00156429	1702.5	3.01277e-05	20	16	35	27.0277	0.744204	0.931063
Pituitary	2830	0.0136306	1576.39	3.25379e-05	21	16	39	31	0.628401	0.610844
Prostate	2140	0.00974402	1155.79	4.43786e-05	17	13	30	22.0441	0.474079	0.66226
Skin_Not_Sun_Exposed_Suprapubic	4311	0.00239265	2458.42	2.08641e-05	35	25.142	72	48.9636	0.642287	0.591082
Skin_Sun_Exposed_Lower_leg	4631	0.0060099	2579.64	1.98837e-05	33	22.0555	71	46.5716	0.894608	0.813211
Small_Intestine_Terminal_Ileum	1827	0.00242549	877.273	5.84673e-05	20	14.0611	37	23.5231	0.0938684	0.0925893
Spleen	2876	0.000207105	1628.68	3.14933e-05	30	24.0442	61	44.0097	0.0756228	0.0375439
Stomach	2563	0.00425124	1246.38	4.1153e-05	23	18	51	33.535	0.127782	0.0552618
Testis	4965	0.107904	1778.03	2.88479e-05	23	16	58	37.1955	0.800478	0.476502
Thyroid	4812	0.00833199	2802.83	1.83004e-05	29	22	55	41.3974	0.955206	0.992188
Uterus	1262	0.000509735	691.947	7.41262e-05	12	11	20	16	0.129546	0.341865
Vagina	1273	0.0079738	627.594	8.17267e-05	14	10	20	15	0.142384	0.304727
Whole_Blood	3614	0.00860508	1708.27	3.00259e-05	37	24.0784	84	50.9785	0.111468	0.00469659

## Sheet: WaistHipRatio
TissueName	median_pred_perf_R2	Brown_Pvalue	matSpD_effective_number_of_independent_variables	matSpD_Pvalue	Number_of_genes_crossing_threshold	Number_of_effective_independent_genes_in_matspd	Number_of_genes_crossing_fdr	Number_of_effective_independent_genes_in_fdr	binomMatSpDIndp	binomialFDRIndp
Adipose_Subcutaneous	4316	1.02e-26	2487.15	2.06e-05	219	133.906	658	366.41	0.176401	0.00294056
Adipose_Visceral_Omentum	3661	1.36e-18	1992.21	2.57e-05	181	108.17	468	256.827	0.187082	0.499326
Adrenal_Gland	2415	6.33e-11	1315.72	3.9e-05	112	74.8627	271	164.11	0.123809	0.689981
Artery_Aorta	3793	2.03e-18	2140.03	2.4e-05	162	103.047	475	266.067	0.654763	0.748494
Artery_Coronary	2016	1.01e-14	1109.66	4.62e-05	94	60.6483	254	150.666	0.22815	0.245196
Artery_Tibial	4299	2.06e-19	2463.66	2.08e-05	183	111.509	560	306.462	0.857601	0.768682
Brain_Amygdala	1388	1.2e-10	759.873	6.75e-05	59	39.5153	173	101.097	0.380621	0.383127
Brain_Anterior_cingulate_cortex_BA24	1767	3.91e-10	904.597	5.67e-05	80	49.1536	209	119.663	0.290704	0.380256
Brain_Caudate_basal_ganglia	2495	2.67e-13	1280.75	4e-05	97	58.4056	298	157.647	0.791188	0.735995
Brain_Cerebellar_Hemisphere	2870	4.18e-09	1572.8	3.26e-05	107	69.7727	311	178.501	0.851495	0.969754
Brain_Cerebellum	3389	5.74e-12	1929.46	2.66e-05	138	91.9491	395	237.674	0.681884	0.777131
Brain_Cortex	2740	2.53e-09	1419.73	3.61e-05	109	66.1718	315	174.436	0.736507	0.774803
Brain_Frontal_Cortex_BA9	2272	1.6e-11	1139.3	4.5e-05	88	53.119	266	139.155	0.714264	0.768055
Brain_Hippocampus	1839	7.83e-13	953.326	5.38e-05	87	56.2103	229	127.192	0.113296	0.353004
Brain_Hypothalamus	1821	3.76e-12	993.907	5.16e-05	73	50.4667	224	133.396	0.489446	0.330577
Brain_Nucleus_accumbens_basal_ganglia	2419	1.66e-11	1269.49	4.04e-05	93	57.4192	294	159.541	0.807588	0.628947
Brain_Putamen_basal_ganglia	2213	1.14e-09	1126.41	4.55e-05	81	51.1447	228	127.872	0.777122	0.945319
Brain_Spinal_cord_cervical_c-1	1622	4.4e-07	876.922	5.85e-05	61	44.9404	170	108.024	0.438017	0.708414
Brain_Substantia_nigra	1277	6.7e-13	701.098	7.32e-05	47	34.6928	123	80.6484	0.517193	0.868368
Breast_Mammary_Tissue	3223	2.27e-26	1702	3.01e-05	164	96.7395	468	256.661	0.0912618	0.00338387
Cells_Cultured_fibroblasts	4458	4.67e-21	2141.61	2.4e-05	225	117.322	654	316.5	0.155495	0.00479876
Cells_EBV-transformed_lymphocytes	1448	1.57e-16	814.45	6.3e-05	67	48.3978	136	88.9268	0.128428	0.960515
Colon_Sigmoid	3078	2.18e-13	1712.8	2.99e-05	128	81.6708	373	209.475	0.660852	0.81434
Colon_Transverse	3145	6.56e-15	1398.22	3.67e-05	139	77.0242	382	183.274	0.191528	0.41801
Esophagus_Gastroesophageal_Junction	3138	2.11e-23	1703.33	3.01e-05	143	89.0473	414	229.596	0.330078	0.225498
Esophagus_Mucosa	4251	2.64e-16	2331.96	2.2e-05	188	107.421	590	312.903	0.825619	0.218805
Esophagus_Muscularis	4107	4.4e-23	2204.17	2.33e-05	172	101.437	514	276.566	0.82238	0.684162
Heart_Atrial_Appendage	3314	3.27e-12	1799.51	2.85e-05	154	94.1336	425	231.996	0.327228	0.50681
Heart_Left_Ventricle	3002	8.82e-13	1435.87	3.57e-05	136	76.8306	398	201.806	0.263455	0.0932209
Kidney_Cortex	818	1.6e-17	446.501	0.000114872	31	25.0912	55	40.5951	0.302444	0.994201
Liver	1881	1.9e-17	989.345	5.18e-05	85	56.9414	253	150.57	0.140986	0.0145648
Lung	3975	5.94e-13	2161.33	2.37e-05	167	101.803	468	249.967	0.72853	0.973075
Minor_Salivary_Gland	1455	1.07e-08	780.345	6.57e-05	62	45.2275	152	97.3119	0.171374	0.661948
Muscle_Skeletal	3786	5.84e-18	2094.88	2.45e-05	170	102.5	535	296.766	0.607019	0.0381613
Nerve_Tibial	4997	2.62e-15	2871.06	1.79e-05	190	112.028	643	348.062	0.998061	0.902541
Ovary	1788	3.42e-12	989.418	5.18e-05	89	62.7147	228	142.31	0.027828	0.0886782
Pancreas	2943	4.93e-19	1705.67	3.01e-05	119	84.7243	358	220.734	0.512461	0.474506
Pituitary	2836	7.71e-13	1582.15	3.24e-05	114	75.5499	349	207.346	0.643957	0.413676
Prostate	2145	6.04e-13	1158.65	4.43e-05	98	64.1833	258	150.2	0.210157	0.488127
Skin_Not_Sun_Exposed_Suprapubic	4318	5.09e-18	2462.66	2.08e-05	187	109.521	543	294.32	0.896593	0.931182
Skin_Sun_Exposed_Lower_leg	4641	4.06e-17	2583.07	1.99e-05	197	114.712	641	344.007	0.907819	0.254501
Small_Intestine_Terminal_Ileum	1829	4.63e-14	878.02	5.84e-05	83	46.8568	207	110.299	0.32349	0.638802
Spleen	2881	3.09e-22	1631.53	3.14e-05	122	80.9977	330	195.136	0.527134	0.883025
Stomach	2569	1.6e-13	1249.84	4.1e-05	114	65.3244	333	171.16	0.374355	0.20646
Testis	4976	1.84e-06	1778.07	2.88e-05	167	88.6198	509	237.617	0.493814	0.267774
Thyroid	4817	4.87e-16	2808.27	1.83e-05	195	120.614	611	343.782	0.960965	0.856767
Uterus	1266	4.74e-18	694.78	7.38e-05	65	46.3165	129	85.0136	0.0312638	0.713789
Vagina	1276	3.59e-11	628.696	8.16e-05	61	43.0489	133	81.3729	0.0230114	0.518945
Whole_Blood	3620	5.54e-11	1710.7	3e-05	148	75.9455	458	216.816	0.864807	0.610117

## Sheet: CrohnDisease
TissueName	median_pred_perf_R2	Brown_Pvalue	matSpD_effective_number_of_independent_variables	matSpD_Pvalue	Number_of_genes_crossing_threshold	Number_of_effective_independent_genes_in_matspd	Number_of_genes_crossing_fdr	Number_of_effective_independent_genes_in_fdr	binomMatSpDIndp	binomialFDRIndp
Adipose_Subcutaneous	4305	0.012786	2481.55	2.06697e-05	22	18	62	44.753	0.972952	0.711729
Adipose_Visceral_Omentum	3650	0.0231727	1985.52	2.58333e-05	19	16	45	34.3404	0.908243	0.802878
Adrenal_Gland	2409	0.0627256	1315.25	3.89982e-05	13	11	23	19	0.83802	0.930609
Artery_Aorta	3783	0.0143787	2132.58	2.4052e-05	29	23	57	43.704	0.521848	0.366882
Artery_Coronary	2013	0.0273909	1104.8	4.64265e-05	16	14	28	23	0.301573	0.400633
Artery_Tibial	4292	0.00732783	2457.68	2.08704e-05	31	25.0284	63	47.9749	0.639379	0.511831
Brain_Amygdala	1383	0.0252851	754.755	6.79579e-05	14	12	18	16	0.116274	0.399841
Brain_Anterior_cingulate_cortex_BA24	1763	0.055677	905.89	5.66204e-05	16	13	31	25.063	0.179618	0.0528742
Brain_Caudate_basal_ganglia	2487	0.0383915	1276.22	4.01906e-05	19	16	32	23.1383	0.298246	0.675915
Brain_Cerebellar_Hemisphere	2864	0.0681373	1567.07	3.27314e-05	28	21.0322	43	32.224	0.176665	0.414913
Brain_Cerebellum	3382	0.0362763	1923.21	2.66703e-05	25	20	55	41.507	0.59029	0.241556
Brain_Cortex	2734	0.0558844	1416.28	3.62163e-05	23	17.0404	41	30.248	0.353284	0.342135
Brain_Frontal_Cortex_BA9	2266	0.0332279	1137.31	4.50993e-05	21	17	31	24	0.108298	0.37108
Brain_Hippocampus	1836	0.028758	952.706	5.38381e-05	16	14	24	20	0.148974	0.397154
Brain_Hypothalamus	1816	0.0250994	990.192	5.18e-05	17	15	30	24	0.116158	0.161157
Brain_Nucleus_accumbens_basal_ganglia	2413	0.0259522	1268.1	4.04482e-05	24	20	44	33.262	0.0575204	0.0574454
Brain_Putamen_basal_ganglia	2207	0.0606147	1125.12	4.55882e-05	15	13	26	21	0.433015	0.60833
Brain_Spinal_cord_cervical_c-1	1618	0.126942	876.661	5.85081e-05	12	11	16	13	0.342899	0.873703
Brain_Substantia_nigra	1273	0.0745787	696.594	7.36317e-05	8	7	18	16	0.622439	0.285637
Breast_Mammary_Tissue	3213	0.00644035	1699.41	3.01825e-05	18	15	50	35.4345	0.814626	0.388161
Cells_Cultured_fibroblasts	4449	0.00565704	2142.42	2.39414e-05	31	22.1229	60	39.2813	0.615437	0.689585
Cells_EBV-transformed_lymphocytes	1444	0.0145374	814.385	6.29821e-05	11	10	18	16	0.377597	0.519183
Colon_Sigmoid	3068	0.017624	1709.72	3.00005e-05	26	20	45	33.2226	0.379324	0.54488
Colon_Transverse	3138	0.0121131	1395.64	3.67519e-05	21	15	42	26.5089	0.535396	0.541638
Esophagus_Gastroesophageal_Junction	3132	0.00714325	1702.24	3.01324e-05	25	19	51	37.0788	0.463841	0.266558
Esophagus_Mucosa	4242	0.00628469	2328.49	2.20284e-05	35	27.0608	73	49.2905	0.366894	0.304181
Esophagus_Muscularis	4094	0.00370005	2192.21	2.33977e-05	26	19	65	43.8621	0.860208	0.438225
Heart_Atrial_Appendage	3305	0.0529967	1792.88	2.8609e-05	16	14	39	31.0668	0.91701	0.776105
Heart_Left_Ventricle	2996	0.0533896	1433.91	3.57709e-05	11	9	36	26.0425	0.972414	0.67225
Kidney_Cortex	815	0.0890505	443.397	0.000115676	3	3	5	5	0.856235	0.933821
Liver	1877	0.00737004	989.977	5.18113e-05	18	13	26	19.0439	0.268614	0.557187
Lung	3966	0.0325924	2159.31	2.37542e-05	21	18	40	29.1593	0.89251	0.988347
Minor_Salivary_Gland	1451	0.0506777	780.809	6.56903e-05	8	7	17	14	0.735445	0.659719
Muscle_Skeletal	3781	0.0160786	2092.38	2.45141e-05	24	19	52	38.501	0.804152	0.633874
Nerve_Tibial	4985	0.0151317	2861.43	1.79256e-05	32	25.0053	71	48.7731	0.881833	0.844336
Ovary	1784	0.0703584	989.902	5.18152e-05	12	11	26	20	0.496447	0.464191
Pancreas	2936	0.00616508	1700.76	3.01585e-05	18	16	36	28	0.740355	0.843229
Pituitary	2829	0.0631156	1578.02	3.25043e-05	14	12	29	24	0.918861	0.914381
Prostate	2140	0.0405079	1154.93	4.44113e-05	13	12	33	25.0329	0.586448	0.321381
Skin_Not_Sun_Exposed_Suprapubic	4309	0.00773775	2457.29	2.08737e-05	31	24.0505	58	45.001	0.713175	0.686091
Skin_Sun_Exposed_Lower_leg	4630	0.00847174	2579.38	1.98857e-05	42	31.1336	76	52.0044	0.282005	0.415672
Small_Intestine_Terminal_Ileum	1827	0.0122909	877.273	5.84673e-05	17	12	25	19.0331	0.236085	0.349258
Spleen	2874	0.00154592	1626.54	3.15347e-05	25	20	47	36.2934	0.298911	0.236122
Stomach	2562	0.0173846	1246.14	4.1161e-05	23	16	40	26.2093	0.267168	0.385637
Testis	4964	0.086275	1775.45	2.88898e-05	37	22.0461	64	38.4342	0.274158	0.294352
Thyroid	4810	0.0154714	2803.55	1.82957e-05	31	25.1293	57	40.8829	0.85787	0.980581
Uterus	1262	0.00323613	691.947	7.41262e-05	14	13	21	19	0.0377934	0.0860058
Vagina	1273	0.0387805	627.594	8.17267e-05	9	7	16	13	0.512706	0.449787
Whole_Blood	3613	0.0114952	1707.97	3.00313e-05	38	23.5032	76	43.791	0.110683	0.0371559

## Sheet: IBD
TissueName	median_pred_perf_R2	Brown_Pvalue	matSpD_effective_number_of_independent_variables	matSpD_Pvalue	Number_of_genes_crossing_threshold	Number_of_effective_independent_genes_in_matspd	Number_of_genes_crossing_fdr	Number_of_effective_independent_genes_in_fdr	binomMatSpDIndp	binomialFDRIndp
Adipose_Subcutaneous	4307	0.000627379	2484.77	2.06429e-05	37	28.0735	81	57.6425	0.975055	0.943189
Adipose_Visceral_Omentum	3651	0.00132956	1987.37	2.58094e-05	39	30.0084	88	58.2686	0.60139	0.402755
Adrenal_Gland	2410	0.0121275	1313.93	3.90373e-05	24	20	50	37.285	0.577838	0.520179
Artery_Aorta	3785	0.000500523	2132.64	2.40513e-05	44	31.1294	99	64.8593	0.68527	0.267372
Artery_Coronary	2013	0.00169557	1105.96	4.63778e-05	24	19	44	32.2376	0.367674	0.459511
Artery_Tibial	4293	0.000417173	2459.23	2.08573e-05	53	39.5041	105	68.6885	0.417784	0.526166
Brain_Amygdala	1384	0.00241582	756.463	6.78045e-05	19	15	36	29.0065	0.206786	0.0588054
Brain_Anterior_cingulate_cortex_BA24	1764	0.00881767	905.618	5.66374e-05	25	19.0038	41	30.1963	0.120942	0.203371
Brain_Caudate_basal_ganglia	2487	0.00598402	1276.22	4.01906e-05	26	19	43	31.0549	0.615757	0.822242
Brain_Cerebellar_Hemisphere	2865	0.0143901	1567.19	3.2729e-05	34	26.1104	55	38.7287	0.402796	0.806221
Brain_Cerebellum	3383	0.00563837	1924.08	2.66582e-05	40	33.0022	79	57.1963	0.31315	0.360278
Brain_Cortex	2736	0.00791529	1417.1	3.61953e-05	30	24.0384	70	48.2738	0.370205	0.106928
Brain_Frontal_Cortex_BA9	2266	0.00327301	1137.31	4.50993e-05	31	24	55	37.3826	0.085541	0.20188
Brain_Hippocampus	1836	0.00227092	952.706	5.38381e-05	23	18	33	25.053	0.237025	0.667158
Brain_Hypothalamus	1816	0.00274162	990.981	5.17588e-05	26	21	45	35.2944	0.0994984	0.10091
Brain_Nucleus_accumbens_basal_ganglia	2414	0.00525585	1266.75	4.04912e-05	27	21.0791	52	35.7822	0.420508	0.498893
Brain_Putamen_basal_ganglia	2208	0.0131334	1125.7	4.55648e-05	24	18	40	30.305	0.492571	0.644983
Brain_Spinal_cord_cervical_c-1	1618	0.0161092	877.613	5.84447e-05	18	14	32	23.0896	0.505512	0.665261
Brain_Substantia_nigra	1273	0.00345632	696.594	7.36317e-05	16	14	26	21	0.204381	0.404478
Breast_Mammary_Tissue	3214	0.000183109	1699.01	3.01896e-05	37	28.0266	78	53.6994	0.411231	0.193646
Cells_Cultured_fibroblasts	4450	0.00169503	2142.07	2.39453e-05	38	25.2815	81	49.9007	0.950516	0.928873
Cells_EBV-transformed_lymphocytes	1444	0.000181364	814.385	6.29821e-05	20	17	40	32.0939	0.139971	0.0374608
Colon_Sigmoid	3068	0.00257997	1709.45	3.00052e-05	34	27	66	44.876	0.502384	0.697606
Colon_Transverse	3139	0.00114531	1396.03	3.67417e-05	32	21.1135	64	34.6566	0.599838	0.781255
Esophagus_Gastroesophageal_Junction	3133	0.00038191	1703.75	3.01057e-05	34	25	67	46.5801	0.653645	0.57655
Esophagus_Mucosa	4243	0.00128313	2329.22	2.20214e-05	44	30.464	102	64.4748	0.883408	0.594404
Esophagus_Muscularis	4095	0.000214525	2193.69	2.33819e-05	42	31.1111	94	62.1609	0.742226	0.502671
Heart_Atrial_Appendage	3306	0.00735823	1792.6	2.86134e-05	37	27.0445	64	45.0666	0.604045	0.80541
Heart_Left_Ventricle	2997	0.00948957	1433.37	3.57845e-05	25	17	50	32.3697	0.90325	0.927962
Kidney_Cortex	815	0.004262	443.397	0.000115676	8	8	16	14	0.388457	0.366263
Liver	1877	0.000426377	991.486	5.17324e-05	22	17	40	28.3244	0.38041	0.516557
Lung	3968	0.00350423	2160.77	2.37382e-05	44	31.3343	76	50.4891	0.711842	0.937579
Minor_Salivary_Gland	1451	0.0169109	779.494	6.58012e-05	15	12	19	15	0.558986	0.954326
Muscle_Skeletal	3782	0.000905749	2092.9	2.45079e-05	38	29.093	87	58.2566	0.77194	0.565437
Nerve_Tibial	4987	0.00206928	2862.93	1.79162e-05	46	34.397	108	70.9626	0.964382	0.881667
Ovary	1785	0.00700875	991.596	5.17267e-05	21	17	38	29	0.381958	0.44178
Pancreas	2937	0.000282544	1702.5	3.01277e-05	34	27	77	54.4367	0.494879	0.197681
Pituitary	2830	0.00852862	1576.39	3.25379e-05	27	21	45	35.0196	0.800503	0.940909
Prostate	2140	0.00419812	1155.79	4.43786e-05	21	17	48	34.3448	0.633142	0.418268
Skin_Not_Sun_Exposed_Suprapubic	4311	0.000481709	2458.42	2.08641e-05	50	36.706	107	69.5892	0.615838	0.474626
Skin_Sun_Exposed_Lower_leg	4631	0.0011606	2579.64	1.98837e-05	50	36.458	107	67.5268	0.780538	0.730522
Small_Intestine_Terminal_Ileum	1827	0.000736249	877.273	5.84673e-05	25	17.1783	44	25.8739	0.213898	0.419518
Spleen	2876	1.65676e-05	1628.68	3.14933e-05	38	28.2334	68	47.5954	0.326736	0.390304
Stomach	2562	0.00121995	1246.14	4.1161e-05	36	23.0667	71	43.7799	0.233653	0.0737934
Testis	4965	0.0489432	1778.03	2.88479e-05	50	32.0487	96	51.1441	0.227313	0.462045
Thyroid	4812	0.00183419	2802.83	1.83004e-05	46	32.3217	107	72.5217	0.977719	0.771966
Uterus	1262	8.78797e-05	691.947	7.41262e-05	21	17	31	26	0.0460391	0.0846719
Vagina	1273	0.00287626	627.594	8.17267e-05	19	14	26	19.0015	0.118016	0.405114
Whole_Blood	3614	0.00163734	1708.27	3.00259e-05	54	33.9565	110	62.7629	0.0894123	0.0179757

## Sheet: type2diabetes
TissueName	median_pred_perf_R2	Brown_Pvalue	matSpD_effective_number_of_independent_variables	matSpD_Pvalue	Number_of_genes_crossing_threshold	Number_of_effective_independent_genes_in_matspd	Number_of_genes_crossing_fdr	Number_of_effective_independent_genes_in_fdr	binomMatSpDIndp	binomialFDRIndp
Adipose_Subcutaneous	4316	0.000809547	2487.15	2.06e-05	34	26.0182	102	68.8802	0.621997	0.550861
Adipose_Visceral_Omentum	3661	0.00253443	1992.21	2.57e-05	23	19	84	55.8889	0.761039	0.508189
Adrenal_Gland	2415	0.0120472	1315.72	3.9e-05	16	14	52	39.3907	0.579082	0.380566
Artery_Aorta	3793	0.000483206	2140.03	2.4e-05	29	23.0071	94	64.6813	0.563884	0.265388
Artery_Coronary	2016	0.00240812	1109.66	4.62e-05	16	12	52	36.4291	0.556203	0.204375
Artery_Tibial	4299	0.000684686	2463.66	2.08e-05	24	19.0164	94	62.4734	0.960235	0.827408
Brain_Amygdala	1388	0.025941	759.873	6.75e-05	9	8	14	12	0.59184	0.990248
Brain_Anterior_cingulate_cortex_BA24	1767	0.0283203	904.597	5.67e-05	13	11	29	22.0424	0.403269	0.780028
Brain_Caudate_basal_ganglia	2495	0.00597477	1280.75	4e-05	13	12	43	30.7592	0.745959	0.822146
Brain_Cerebellar_Hemisphere	2870	0.0169434	1572.8	3.26e-05	22	18.0107	65	44.4479	0.455167	0.524749
Brain_Cerebellum	3389	0.00488512	1929.46	2.66e-05	31	26.066	79	55.2622	0.160012	0.464647
Brain_Cortex	2740	0.0158955	1419.73	3.61e-05	23	20	60	40.5164	0.150438	0.443425
Brain_Frontal_Cortex_BA9	2272	0.0109743	1139.3	4.5e-05	14	12	39	28.1841	0.592166	0.785828
Brain_Hippocampus	1839	0.00903115	953.326	5.38e-05	14	12	34	24.1945	0.350267	0.730928
Brain_Hypothalamus	1821	0.00500741	993.907	5.16e-05	18	15	39	30.2493	0.132201	0.362931
Brain_Nucleus_accumbens_basal_ganglia	2419	0.0114153	1269.49	4.04e-05	14	12	38	27.4376	0.734621	0.945878
Brain_Putamen_basal_ganglia	2213	0.0198074	1126.41	4.55e-05	12	10	35	26.1214	0.789028	0.867356
Brain_Spinal_cord_cervical_c-1	1622	0.0561065	876.922	5.85e-05	15	12	26	21.0495	0.254635	0.797307
Brain_Substantia_nigra	1277	0.00741713	701.098	7.32e-05	8	7	21	17.002	0.647001	0.76018
Breast_Mammary_Tissue	3223	0.000332795	1702	3.01e-05	24	20.0564	79	48.3032	0.402246	0.500795
Cells_Cultured_fibroblasts	4458	0.000832653	2141.61	2.4e-05	29	20.1104	99	54.8222	0.796146	0.76783
Cells_EBV-transformed_lymphocytes	1448	0.000860691	814.45	6.3e-05	6	5	29	23.0209	0.944328	0.512376
Colon_Sigmoid	3078	0.00458945	1712.8	2.99e-05	25	20.1016	84	53.8471	0.413377	0.201858
Colon_Transverse	3145	0.00173278	1398.22	3.67e-05	21	16	68	39.8561	0.461432	0.467594
Esophagus_Gastroesophageal_Junction	3138	0.000561	1703.33	3.01e-05	24	19.0034	70	48.1412	0.496807	0.502709
Esophagus_Mucosa	4251	0.0036721	2331.96	2.2e-05	25	21.0035	82	53.8433	0.848283	0.940262
Esophagus_Muscularis	4107	0.000335256	2204.17	2.33e-05	29	21	92	59.271	0.771991	0.659945
Heart_Atrial_Appendage	3314	0.00689124	1799.51	2.85e-05	30	22.0782	98	65.0019	0.32562	0.0225839
Heart_Left_Ventricle	3002	0.00431446	1435.87	3.57e-05	34	23.2528	89	56.8404	0.0450195	0.00564379
Kidney_Cortex	818	0.0446489	446.501	0.000114872	2	2	2	2	0.957185	0.99996
Liver	1881	0.00230688	989.345	5.18e-05	20	16	39	29.0068	0.0789718	0.426492
Lung	3975	0.0051442	2161.33	2.37e-05	28	22.0355	93	59.8785	0.665302	0.54724
Minor_Salivary_Gland	1455	0.00707287	780.345	6.57e-05	16	14	41	31.0807	0.0496275	0.0338559
Muscle_Skeletal	3786	0.000502494	2094.88	2.45e-05	29	22.0303	109	70.0146	0.607835	0.072778
Nerve_Tibial	4997	0.00188819	2871.06	1.79e-05	33	25.3671	114	71.1506	0.903599	0.879083
Ovary	1788	0.0135319	989.418	5.18e-05	15	13	45	34.3874	0.288368	0.12961
Pancreas	2943	0.000321958	1705.67	3.01e-05	18	16	63	47.7718	0.76878	0.508224
Pituitary	2836	0.00466788	1582.15	3.24e-05	28	23.0789	72	52.7058	0.1025	0.103324
Prostate	2145	0.00959352	1158.65	4.43e-05	19	17.063	50	36.4725	0.136912	0.284279
Skin_Not_Sun_Exposed_Suprapubic	4318	0.000992312	2462.66	2.08e-05	29	25	102	66.4546	0.678495	0.6638
Skin_Sun_Exposed_Lower_leg	4641	0.00288748	2583.07	1.99e-05	27	21	103	65.5591	0.940491	0.79998
Small_Intestine_Terminal_Ileum	1829	0.00415225	878.02	5.84e-05	15	11	35	22.3483	0.365856	0.732282
Spleen	2881	0.000531518	1631.53	3.14e-05	24	19	57	41.0374	0.42229	0.785256
Stomach	2569	0.00438529	1249.84	4.1e-05	21	16	53	35.7277	0.294917	0.455867
Testis	4976	0.0585874	1778.07	2.88e-05	22	16.0018	66	38.5778	0.819969	0.956037
Thyroid	4817	0.00156593	2808.27	1.83e-05	31	25	123	81.041	0.880988	0.406456
Uterus	1266	0.000765019	694.78	7.38e-05	12	11	33	26.0752	0.143063	0.084816
Vagina	1276	0.00762257	628.696	8.16e-05	13	11	29	21	0.0870103	0.235066
Whole_Blood	3620	0.00811809	1710.7	3e-05	29	18.2639	101	55.8375	0.59943	0.128902

## Sheet: Captions
Column details are as follows:
median_pred_perf_R2 = number of genes in each tissue crossing pred_perf_R2 > median
Brown_Pvalue = combined p-value using Brown’s method
matSpD_effective_number_of_independent_variables = effective number of independent genes estimated by matSpD from “median_pred_perf_R2 column”
matSpD_Pvalue = p-value generated from matSpD to keep type1 error rate less than 5%
Number_of_genes_crossing_threshold = number of genes crossing matSpD pvalue from “median_pred_perf_R2” column
Number_of_effective_independent_genes_in_matspd = Number of independent genes estimated from “Number_of_genes_crossing_threshold” column
Number_of_genes_crossing_fdr = Number of genes crossing FDR of 5% from “median_pred_perf_R2” column
Number_of_effective_independent_genes_in_fdr = Effective number of independent genes estimated from number of genes crossing fdr
binomMatSpDIndp = Binomial test p-value using matSpD columns as described in methods section
binomFDRIndp = Binomial test p-value using FDR columns as described in methods section
