# Supplementary material for: Genome-wide imputed differential expression enrichment analysis identifies trait-relevant tissues
Source: Front Genet. 2023 Jan 6;13:1008511. doi: 10.3389/fgene.2022.1008511 (PMC9870027; doi:10.3389/fgene.2022.1008511)
Supplement: Supplementary file 14 [file Table7.xlsx]

## Sheet: asthma
Supplementary Table 7: Ranks of all tissues for all GWAS training datasets.
TissueName	SZ	BP	BB	BF	SZBP	SZBB	SZBF	BPBB	BPBF	BBBF	SZBPBB	SZBPBF	SZBBBF	BPBBBF	SZBPBBBF
Cells_EBV-transformed_lymphocytes	1	1	1	10	1	1	3	1	4	2	1	2	1	1	1
Liver	2	7	19	2	2	8	1	8	3	6	6	1	5	5	4
Breast_Mammary_Tissue	7	4	10	3	3	6	2	4	1	3	4	3	3	3	2
Spleen	12	2	35	39	4	22	25	17	19	40	10	16	34	25	20
Artery_Coronary	4	11	3	14	5	2	6	3	7	5	2	5	4	4	5
Esophagus_Gastroesophageal_Junction	10	5	5	4	6	5	4	2	2	1	3	4	2	2	3
Small_Intestine_Terminal_Ileum	6	10	16	26	7	9	14	9	13	19	7	8	11	13	7
Uterus	13	3	29	42	8	17	28	13	23	38	9	19	32	24	19
Stomach	3	15	9	25	9	3	11	7	17	14	5	11	8	9	6
Skin_Not_Sun_Exposed_Suprapubic	16	9	38	17	10	31	15	22	9	30	20	7	22	19	15
Esophagus_Muscularis	21	6	24	21	11	20	21	12	10	24	11	13	20	12	12
Prostate	5	23	15	16	12	7	7	18	16	13	8	12	7	14	9
Pancreas	23	8	44	12	13	34	17	25	5	31	26	10	28	18	18
Colon_Transverse	15	17	34	8	14	26	9	23	8	18	22	6	16	17	13
Artery_Aorta	22	12	22	9	15	18	13	14	6	11	16	9	12	7	11
Adipose_Visceral_Omentum	19	22	13	11	16	12	12	16	11	7	13	14	10	8	10
Minor_Salivary_Gland	8	34	18	27	17	11	16	24	35	25	17	23	14	27	17
Skin_Sun_Exposed_Lower_leg	24	21	47	23	18	38	23	37	21	36	32	22	36	35	32
Colon_Sigmoid	18	28	6	7	19	10	10	15	12	4	12	15	6	6	8
Ovary	14	32	25	22	20	16	18	29	29	27	24	20	18	28	23
Artery_Tibial	29	18	48	29	21	43	30	33	25	42	34	26	39	36	35
Brain_Hippocampus	27	20	7	40	22	14	38	10	33	26	14	29	24	21	24
Pituitary	20	29	33	19	23	29	20	31	27	29	28	21	23	30	28
Whole_Blood	11	39	21	6	24	13	5	30	24	9	25	17	9	20	14
Brain_Spinal_cord_cervical_c-1	9	42	4	41	25	4	24	21	44	22	15	33	15	33	25
Lung	17	36	31	5	26	25	8	36	18	15	29	18	13	23	22
Adipose_Subcutaneous	35	19	11	20	27	21	27	11	15	10	21	24	19	10	16
Brain_Substantia_nigra	40	14	8	37	28	23	40	6	28	23	19	32	33	16	27
Brain_Hypothalamus	25	30	14	38	29	15	37	20	39	28	23	34	25	31	30
Nerve_Tibial	28	27	42	34	30	35	35	38	36	41	35	31	38	39	38
Thyroid	30	25	46	32	31	42	36	40	30	43	38	30	40	40	39
Cells_Cultured_fibroblasts	41	16	41	44	32	45	44	28	34	47	36	40	46	38	40
Kidney_Cortex	46	13	2	35	33	24	42	5	26	16	18	36	30	11	26
Muscle_Skeletal	36	24	39	18	34	40	26	32	20	32	37	28	35	29	34
Vagina	32	31	12	13	35	19	22	19	22	8	27	27	17	15	21
Esophagus_Mucosa	38	26	49	33	36	48	39	43	32	45	41	37	44	41	42
Heart_Left_Ventricle	26	40	27	31	37	28	29	35	40	33	33	38	31	37	36
Brain_Nucleus_accumbens_basal_ganglia	34	35	20	24	38	30	31	27	31	20	31	35	27	26	31
Brain_Frontal_Cortex_BA9	33	38	17	28	39	27	33	26	38	21	30	39	26	32	33
Brain_Cerebellum	37	37	30	1	40	33	19	34	14	12	39	25	21	22	29
Heart_Atrial_Appendage	31	43	40	30	41	37	34	47	41	35	42	41	37	42	41
Brain_Caudate_basal_ganglia	42	33	37	45	42	44	45	39	42	44	40	43	45	43	43
Adrenal_Gland	39	44	45	46	43	46	43	49	45	48	47	45	47	49	47
Brain_Putamen_basal_ganglia	49	41	43	49	44	49	49	48	46	49	49	48	49	48	49
Brain_Cerebellar_Hemisphere	45	46	26	47	45	36	47	41	49	39	44	47	43	46	45
Brain_Cortex	44	47	32	36	46	41	41	45	43	34	46	44	41	44	44
Testis	43	49	23	15	47	32	32	42	37	17	43	42	29	34	37
Brain_Amygdala	48	45	36	48	48	47	48	46	48	46	48	49	48	47	48
Brain_Anterior_cingulate_cortex_BA24	47	48	28	43	49	39	46	44	47	37	45	46	42	45	46

## Sheet: Breast Cancer
TissueName	SZ	BP	BB	BF	SZBP	SZBB	SZBF	BPBB	BPBF	BBBF	SZBPBB	SZBPBF	SZBBBF	BPBBBF	SZBPBBBF
Esophagus_Gastroesophageal_Junction	5	3	32	8	1	17	6	11	3	20	6	2	12	9	6
Liver	1	9	14	1	2	6	1	7	2	5	4	1	4	4	2
Breast_Mammary_Tissue	9	2	12	7	3	9	7	3	1	7	3	4	6	3	4
Pancreas	4	7	6	5	4	3	4	2	4	4	1	3	3	2	1
Cells_EBV-transformed_lymphocytes	10	8	4	6	5	5	8	1	5	3	2	5	5	1	3
Adipose_Subcutaneous	11	15	25	41	6	14	23	15	30	36	12	19	23	28	20
Artery_Aorta	16	10	38	40	7	28	27	25	22	40	16	17	32	31	26
Small_Intestine_Terminal_Ileum	12	14	7	10	8	8	10	5	8	6	5	6	8	5	5
Esophagus_Muscularis	23	5	36	14	9	29	15	18	6	24	17	8	22	15	15
Brain_Hypothalamus	2	27	15	17	10	7	9	20	18	14	8	9	9	17	11
Artery_Coronary	15	16	13	16	11	11	12	9	12	12	7	10	11	12	10
Stomach	8	24	16	4	12	10	5	17	10	9	11	7	7	11	8
Prostate	3	31	10	23	13	4	11	19	27	15	9	13	10	19	12
Spleen	34	1	39	26	14	42	30	16	9	35	22	14	37	21	21
Esophagus_Mucosa	17	22	44	43	15	30	29	39	35	44	29	26	40	43	36
Cells_Cultured_fibroblasts	30	11	46	46	16	44	44	32	31	47	31	29	45	36	41
Skin_Not_Sun_Exposed_Suprapubic	28	13	43	47	17	40	43	30	34	46	30	31	44	38	39
Kidney_Cortex	36	6	9	25	18	18	31	4	11	18	14	20	20	7	14
Minor_Salivary_Gland	6	38	1	3	19	1	3	14	16	1	10	11	1	8	7
Nerve_Tibial	20	25	48	30	20	36	22	42	29	41	37	23	33	37	34
Brain_Nucleus_accumbens_basal_ganglia	14	33	23	19	21	15	14	29	25	22	20	18	16	24	18
Heart_Left_Ventricle	7	41	3	2	22	2	2	21	17	2	13	12	2	13	9
Thyroid	25	23	41	42	23	34	36	35	36	43	33	34	42	41	40
Uterus	46	4	18	15	24	32	32	6	7	16	18	16	24	6	16
Adipose_Visceral_Omentum	26	26	22	12	25	22	16	24	14	17	21	15	17	18	17
Colon_Sigmoid	24	28	26	31	26	26	26	27	32	28	24	27	27	30	27
Colon_Transverse	32	21	5	18	27	16	21	8	15	10	15	21	15	10	13
Brain_Cerebellar_Hemisphere	13	43	20	35	28	13	20	33	44	26	23	35	19	34	28
Brain_Substantia_nigra	44	12	24	37	29	35	45	12	21	30	27	36	41	23	29
Artery_Tibial	38	19	47	48	30	46	46	37	38	49	42	42	47	46	46
Brain_Caudate_basal_ganglia	37	20	35	27	31	41	34	28	19	31	36	28	35	29	30
Lung	18	42	34	28	32	27	19	46	40	33	39	30	25	39	33
Adrenal_Gland	21	40	29	11	33	24	13	41	24	19	34	22	18	27	22
Brain_Amygdala	22	39	8	21	34	12	17	23	33	13	19	24	13	22	19
Muscle_Skeletal	43	18	28	32	35	39	42	22	23	29	32	37	38	25	32
Brain_Hippocampus	45	17	21	20	36	33	35	13	13	21	28	25	30	16	25
Brain_Cortex	19	44	31	33	37	25	24	45	43	34	38	38	28	42	37
Brain_Putamen_basal_ganglia	29	34	17	45	38	20	40	26	46	32	26	43	31	33	35
Pituitary	31	32	33	39	39	31	38	36	42	38	41	41	39	40	43
Skin_Sun_Exposed_Lower_leg	40	29	45	49	40	48	48	43	45	48	46	47	48	47	47
Brain_Cerebellum	39	35	40	36	41	45	41	44	41	39	45	46	43	44	45
Whole_Blood	27	48	19	34	42	21	33	40	47	25	40	45	26	35	38
Brain_Frontal_Cortex_BA9	41	36	30	13	43	38	25	38	20	23	44	33	29	26	31
Vagina	47	30	2	22	44	23	37	10	26	11	25	39	21	14	24
Heart_Atrial_Appendage	33	45	42	24	45	43	28	48	39	37	47	40	36	45	44
Ovary	42	37	27	29	46	37	39	34	37	27	43	44	34	32	42
Brain_Anterior_cingulate_cortex_BA24	35	46	11	9	47	19	18	31	28	8	35	32	14	20	23
Brain_Spinal_cord_cervical_c-1	48	47	37	44	48	47	49	47	49	42	48	49	46	48	48
Testis	49	49	49	38	49	49	47	49	48	45	49	48	49	49	49

## Sheet: Eczema
TissueName	SZ	BP	BB	BF	SZBP	SZBB	SZBF	BPBB	BPBF	BBBF	SZBPBB	SZBPBF	SZBBBF	BPBBBF	SZBPBBBF
Cells_EBV-transformed_lymphocytes	1	1	1	3	1	1	1	1	1	1	1	1	1	1	1
Breast_Mammary_Tissue	4	2	6	5	2	3	3	2	2	2	2	2	2	2	2
Esophagus_Gastroesophageal_Junction	8	3	11	13	3	6	7	4	5	7	4	6	5	4	4
Liver	6	7	3	16	4	2	8	3	8	6	3	7	3	3	3
Esophagus_Mucosa	2	12	33	6	5	10	2	18	6	16	11	3	10	10	8
Artery_Aorta	9	6	40	9	6	25	5	19	4	26	12	4	13	14	9
Artery_Coronary	5	14	12	18	7	4	9	7	13	10	5	8	6	7	6
Esophagus_Muscularis	14	5	23	25	8	14	17	8	9	24	7	10	15	12	10
Cells_Cultured_fibroblasts	12	8	22	4	9	9	4	11	3	9	6	5	7	5	5
Pituitary	3	17	41	37	10	19	20	30	27	43	15	16	32	38	24
Skin_Not_Sun_Exposed_Suprapubic	13	11	45	24	11	33	14	27	16	38	18	12	33	28	18
Spleen	25	4	13	28	12	15	28	5	14	19	8	17	18	8	12
Colon_Sigmoid	7	23	44	38	13	28	24	39	31	44	21	20	36	42	31
Stomach	11	22	9	8	14	7	6	12	11	4	9	9	4	6	7
Brain_Cerebellum	10	24	26	30	15	13	18	22	26	30	14	18	17	25	17
Adipose_Visceral_Omentum	15	21	35	10	16	26	11	26	12	23	19	11	14	18	13
Brain_Caudate_basal_ganglia	18	18	21	41	17	18	32	15	28	33	13	24	28	24	23
Pancreas	27	9	28	21	18	31	25	14	10	28	16	15	24	15	15
Skin_Sun_Exposed_Lower_leg	19	19	43	14	19	34	13	36	15	31	29	13	25	22	20
Prostate	16	27	2	22	20	5	15	9	20	8	10	19	8	11	11
Adipose_Subcutaneous	32	16	42	7	21	41	16	28	7	25	33	14	29	17	21
Brain_Nucleus_accumbens_basal_ganglia	23	30	25	19	22	23	21	25	19	21	25	21	19	21	22
Brain_Cerebellar_Hemisphere	17	38	31	40	23	22	31	41	44	39	31	31	34	44	36
Brain_Hypothalamus	26	29	20	42	24	21	35	21	39	34	23	33	35	33	34
Uterus	46	10	19	39	25	37	45	10	21	32	24	32	39	20	32
Brain_Substantia_nigra	42	15	36	49	26	44	47	23	36	47	35	41	47	41	43
Kidney_Cortex	45	13	10	26	27	30	36	6	17	12	17	27	31	9	19
Small_Intestine_Terminal_Ileum	39	20	32	43	28	39	44	24	34	42	34	39	44	39	40
Artery_Tibial	36	25	47	27	29	46	34	42	25	41	41	28	42	40	41
Thyroid	33	28	48	45	30	45	42	46	43	48	43	42	46	48	46
Brain_Anterior_cingulate_cortex_BA24	21	41	18	31	31	17	27	31	40	27	27	30	22	32	29
Brain_Putamen_basal_ganglia	31	34	39	44	32	38	40	44	45	45	40	43	43	46	45
Brain_Spinal_cord_cervical_c-1	20	46	14	23	33	8	23	32	38	14	28	29	12	30	25
Ovary	30	36	5	12	34	12	22	16	18	3	20	25	11	13	14
Colon_Transverse	41	26	34	33	35	42	39	33	29	37	39	37	40	35	39
Minor_Salivary_Gland	28	39	7	34	36	11	33	20	42	18	22	38	21	27	27
Lung	29	40	27	11	37	32	19	40	23	15	37	26	20	23	26
Testis	22	49	16	2	38	16	10	37	24	5	32	22	9	19	16
Whole_Blood	24	48	38	1	39	35	12	48	22	17	44	23	16	31	30
Brain_Frontal_Cortex_BA9	38	37	8	35	40	20	37	17	41	20	30	44	30	26	35
Vagina	44	31	4	29	41	24	38	13	30	11	26	40	26	16	28
Nerve_Tibial	43	33	49	46	42	49	46	47	47	49	48	47	49	49	49
Brain_Cortex	34	44	17	20	43	27	29	34	35	13	36	35	23	29	33
Muscle_Skeletal	47	32	30	32	44	43	43	35	37	35	42	45	41	37	42
Heart_Atrial_Appendage	37	45	46	17	45	47	30	49	32	36	49	36	38	43	44
Heart_Left_Ventricle	35	47	29	15	46	36	26	45	33	22	45	34	27	34	37
Adrenal_Gland	40	43	15	36	47	29	41	29	46	29	38	46	37	36	38
Brain_Hippocampus	49	35	37	47	48	48	49	43	48	46	47	48	48	47	48
Brain_Amygdala	48	42	24	48	49	40	48	38	49	40	46	49	45	45	47

## Sheet: Prostate Cancer
TissueName	SZ	BP	BB	BF	SZBP	SZBB	SZBF	BPBB	BPBF	BBBF	SZBPBB	SZBPBF	SZBBBF	BPBBBF	SZBPBBBF
Pancreas	3	1	5	11	1	3	8	1	3	8	1	2	4	1	2
Prostate	1	8	7	3	2	4	1	2	2	2	2	1	2	3	1
Esophagus_Mucosa	4	10	21	6	3	12	4	9	4	13	6	3	10	8	5
Esophagus_Gastroesophageal_Junction	15	2	31	30	4	22	21	12	14	30	12	12	23	18	18
Liver	12	7	10	1	5	10	7	5	1	3	5	4	6	2	4
Brain_Amygdala	5	16	1	2	6	1	2	4	5	1	3	5	1	4	3
Brain_Caudate_basal_ganglia	13	13	24	12	7	18	13	14	7	19	13	6	15	13	14
Breast_Mammary_Tissue	21	5	11	22	8	15	18	3	9	17	7	13	16	9	12
Brain_Putamen_basal_ganglia	6	21	2	14	9	2	10	7	15	7	4	10	5	6	6
Esophagus_Muscularis	23	4	36	25	10	28	23	19	11	31	21	16	27	20	21
Pituitary	9	18	27	28	11	17	17	21	24	26	17	18	19	25	19
Skin_Not_Sun_Exposed_Suprapubic	19	9	28	32	12	23	25	15	20	29	18	22	24	23	22
Stomach	11	19	14	8	13	13	9	13	10	11	11	8	12	10	9
Adipose_Visceral_Omentum	14	17	8	9	14	7	11	8	8	9	9	9	9	5	8
Brain_Cortex	2	29	9	7	15	5	3	16	17	6	10	7	3	12	7
Cells_EBV-transformed_lymphocytes	25	6	26	18	16	24	19	11	6	21	19	15	22	14	16
Colon_Transverse	17	14	6	17	17	11	15	6	13	12	8	14	14	7	10
Spleen	30	3	44	26	18	41	26	24	12	36	25	20	32	26	26
Brain_Cerebellar_Hemisphere	7	31	15	5	19	8	5	22	16	10	16	11	8	15	11
Brain_Cerebellum	16	24	30	20	20	20	16	28	22	24	23	21	20	27	23
Thyroid	20	23	46	41	21	34	30	39	33	46	31	30	40	40	32
Cells_Cultured_fibroblasts	32	12	35	40	22	35	36	23	29	39	27	29	38	32	30
Adipose_Subcutaneous	31	15	42	29	23	38	28	30	21	37	30	26	33	29	29
Brain_Frontal_Cortex_BA9	18	28	4	10	24	9	14	10	18	4	14	19	11	11	13
Heart_Left_Ventricle	8	40	23	4	25	14	6	36	23	14	24	17	13	22	17
Brain_Anterior_cingulate_cortex_BA24	10	39	3	13	26	6	12	20	28	5	15	23	7	16	15
Brain_Hippocampus	27	22	16	19	27	19	22	17	19	18	22	24	17	17	20
Brain_Hypothalamus	24	26	12	33	28	16	27	18	30	23	20	28	21	24	25
Skin_Sun_Exposed_Lower_leg	28	25	32	21	29	30	24	32	25	25	28	25	26	28	27
Artery_Aorta	36	20	41	46	30	42	44	35	35	44	33	34	45	37	37
Colon_Sigmoid	22	34	37	39	31	27	29	40	39	40	32	32	31	39	33
Uterus	45	11	45	48	32	47	49	29	31	48	36	36	48	36	41
Brain_Nucleus_accumbens_basal_ganglia	29	32	17	16	33	21	20	25	26	15	26	27	18	19	24
Vagina	35	30	22	34	34	25	35	27	34	28	29	33	30	30	31
Small_Intestine_Terminal_Ileum	40	27	33	35	35	40	40	34	32	34	35	35	41	35	36
Nerve_Tibial	33	35	47	49	36	44	46	46	44	49	43	41	46	48	47
Heart_Atrial_Appendage	26	43	34	42	37	29	33	43	46	41	37	38	34	45	39
Artery_Tibial	39	37	38	43	38	43	45	41	43	42	42	42	43	44	45
Ovary	34	42	39	47	39	39	43	45	48	43	44	46	44	47	46
Artery_Coronary	42	36	40	31	40	45	37	42	36	38	46	37	42	38	40
Brain_Substantia_nigra	47	33	18	15	41	33	31	26	27	16	34	31	25	21	28
Lung	37	44	25	44	42	31	41	38	47	35	40	48	37	41	42
Muscle_Skeletal	43	41	49	38	43	48	42	47	42	45	47	44	47	46	48
Whole_Blood	38	48	29	36	44	36	39	44	45	32	45	45	35	42	43
Kidney_Cortex	49	38	19	37	45	37	47	31	41	27	39	47	36	34	38
Minor_Salivary_Gland	44	45	20	24	46	32	34	37	37	22	41	39	29	33	35
Testis	41	49	43	23	47	46	32	48	38	33	48	40	39	43	44
Brain_Spinal_cord_cervical_c-1	46	47	13	27	48	26	38	33	40	20	38	43	28	31	34
Adrenal_Gland	48	46	48	45	49	49	48	49	49	47	49	49	49	49	49

## Sheet: Ulcerative Colitis
TissueName	SZ	BP	BB	BF	SZBP	SZBB	SZBF	BPBB	BPBF	BBBF	SZBPBB	SZBPBF	SZBBBF	BPBBBF	SZBPBBBF
Cells_EBV-transformed_lymphocytes	4	3	9	15	1	5	6	4	4	11	3	3	5	6	3
Spleen	9	1	2	2	2	3	4	1	1	1	1	1	2	1	1
Small_Intestine_Terminal_Ileum	6	6	3	6	3	2	5	2	2	3	2	2	3	2	2
Uterus	10	2	7	16	4	6	9	3	5	10	4	5	9	4	5
Artery_Tibial	7	7	35	38	5	20	21	15	19	40	12	11	26	27	19
Breast_Mammary_Tissue	13	4	15	13	6	12	8	7	3	14	6	6	10	7	8
Stomach	5	16	6	4	7	4	2	8	6	5	5	4	4	5	4
Adipose_Subcutaneous	12	10	43	42	8	26	29	25	26	41	18	18	34	35	28
Artery_Coronary	8	14	29	23	9	18	13	18	13	26	13	10	18	17	12
Brain_Amygdala	2	22	20	8	10	8	3	16	11	13	10	7	7	12	9
Pancreas	22	5	39	47	11	30	36	19	28	44	19	25	40	34	33
Adipose_Visceral_Omentum	11	18	19	27	12	14	16	11	18	21	11	14	17	16	14
Colon_Transverse	14	17	11	29	13	10	19	9	21	18	8	16	16	14	11
Liver	18	13	1	9	14	7	11	5	7	4	7	9	6	3	6
Brain_Spinal_cord_cervical_c-1	1	31	24	26	15	9	10	29	30	25	15	15	13	28	18
Artery_Aorta	24	9	40	20	16	34	20	22	9	32	25	13	28	19	22
Skin_Not_Sun_Exposed_Suprapubic	23	12	34	30	17	29	28	21	17	36	21	19	31	25	24
Whole_Blood	3	34	5	1	18	1	1	13	12	2	9	8	1	9	7
Brain_Frontal_Cortex_BA9	15	27	13	37	19	11	26	14	36	24	14	27	19	26	21
Esophagus_Gastroesophageal_Junction	38	8	30	33	20	38	38	12	16	34	28	28	38	21	31
Prostate	20	26	25	34	21	21	30	24	34	31	23	30	25	31	26
Brain_Hippocampus	27	20	22	5	22	22	14	17	8	12	20	12	15	11	13
Muscle_Skeletal	26	21	37	24	23	33	24	33	20	33	32	23	30	29	30
Lung	16	32	23	31	24	19	22	31	35	28	22	29	23	32	25
Vagina	25	23	8	14	25	16	18	10	14	9	16	17	12	10	10
Skin_Sun_Exposed_Lower_leg	29	24	45	40	26	42	37	39	37	43	34	36	42	41	38
Esophagus_Mucosa	30	25	44	41	27	41	39	38	38	42	35	37	43	42	39
Heart_Atrial_Appendage	17	39	16	19	28	15	15	30	33	16	24	26	14	23	20
Kidney_Cortex	45	11	4	18	29	24	33	6	10	8	17	24	21	8	16
Brain_Nucleus_accumbens_basal_ganglia	28	29	27	11	30	27	17	32	15	17	30	22	20	18	23
Brain_Substantia_nigra	39	19	26	28	31	35	35	20	24	27	31	32	33	22	32
Brain_Cortex	21	40	14	7	32	17	12	27	23	7	27	21	11	15	17
Esophagus_Muscularis	46	15	46	43	33	48	48	35	32	46	39	39	48	40	43
Nerve_Tibial	34	28	49	48	34	44	44	44	42	48	41	41	46	47	44
Brain_Anterior_cingulate_cortex_BA24	19	44	10	3	35	13	7	26	22	6	26	20	8	13	15
Colon_Sigmoid	31	33	18	25	36	23	31	23	31	20	29	34	24	24	29
Thyroid	37	30	48	49	37	45	45	46	44	49	45	43	47	48	46
Pituitary	33	35	33	32	38	36	34	37	40	37	36	38	35	38	36
Brain_Hypothalamus	35	37	17	17	39	25	27	28	29	15	33	33	22	20	27
Brain_Cerebellum	36	38	38	12	40	40	23	42	25	23	42	31	29	33	34
Heart_Left_Ventricle	32	45	31	39	41	32	40	43	47	38	40	42	39	44	42
Brain_Caudate_basal_ganglia	44	36	42	45	42	46	47	45	45	45	46	46	45	46	48
Ovary	41	42	32	10	43	39	25	41	27	19	44	35	27	30	35
Brain_Putamen_basal_ganglia	42	43	21	36	44	31	42	36	43	30	38	45	36	37	40
Brain_Cerebellar_Hemisphere	40	46	28	21	45	37	32	40	39	22	43	40	32	36	37
Cells_Cultured_fibroblasts	48	41	47	46	46	49	49	48	48	47	48	49	49	49	49
Minor_Salivary_Gland	43	47	12	44	47	28	46	34	49	29	37	48	37	39	41
Adrenal_Gland	47	48	36	35	48	43	43	47	46	39	47	47	44	45	47
Testis	49	49	41	22	49	47	41	49	41	35	49	44	41	43	45

## Sheet: WaistHipRatio
TissueName	SZ	BP	BB	BF	SZBP	SZBB	SZBF	BPBB	BPBF	BBBF	SZBPBB	SZBPBF	SZBBBF	BPBBBF	SZBPBBBF
Breast_Mammary_Tissue	1	1	4	2	1	1	1	1	2	1	1	1	1	1	1
Adipose_Subcutaneous	3	2	11	1	2	3	2	3	1	3	2	2	2	2	2
Esophagus_Gastroesophageal_Junction	4	4	21	10	3	10	6	10	4	11	6	3	7	6	5
Adipose_Visceral_Omentum	2	13	12	22	4	4	8	8	11	14	4	6	8	10	7
Liver	7	10	8	4	5	5	3	6	5	5	3	4	4	4	3
Cells_Cultured_fibroblasts	10	9	9	3	6	7	4	4	3	4	5	5	5	3	4
Prostate	5	22	14	21	7	8	10	18	19	16	8	9	9	14	9
Spleen	24	3	29	42	8	28	36	14	22	38	15	22	36	24	26
Esophagus_Muscularis	23	5	41	29	9	35	26	22	10	36	23	13	33	27	25
Pancreas	21	8	27	20	10	23	19	16	7	25	14	10	21	13	12
Artery_Coronary	16	15	15	11	11	12	11	12	6	9	9	8	10	8	8
Artery_Tibial	17	14	44	36	12	32	27	30	25	43	27	20	37	36	30
Ovary	8	23	2	6	13	2	7	11	8	2	7	7	3	5	6
Artery_Aorta	20	12	32	34	14	27	28	19	23	31	19	19	29	29	24
Brain_Caudate_basal_ganglia	22	19	39	33	15	33	29	31	27	39	31	25	34	35	31
Pituitary	15	26	31	18	16	22	13	29	21	26	25	14	19	28	19
Brain_Hypothalamus	18	25	25	14	17	19	12	23	15	20	22	12	15	18	15
Colon_Sigmoid	13	30	33	39	18	21	25	33	40	41	29	31	28	40	33
Kidney_Cortex	37	6	18	49	19	30	46	7	30	33	16	35	41	22	29
Brain_Frontal_Cortex_BA9	14	32	35	35	20	24	23	38	37	35	32	30	27	38	34
Cells_EBV-transformed_lymphocytes	35	11	7	46	21	18	43	5	31	28	11	34	31	19	27
Heart_Left_Ventricle	6	40	16	7	22	9	5	27	24	7	18	11	6	17	10
Brain_Anterior_cingulate_cortex_BA24	9	38	17	16	23	11	9	26	29	13	20	15	11	21	13
Small_Intestine_Terminal_Ileum	32	16	19	27	24	26	31	17	20	24	21	26	23	16	22
Uterus	41	7	3	32	25	20	38	2	17	17	10	29	22	9	16
Colon_Transverse	28	21	13	19	26	16	22	15	18	12	17	21	18	11	14
Adrenal_Gland	11	39	6	30	27	6	18	20	38	18	13	28	12	25	18
Brain_Hippocampus	30	20	5	15	28	14	20	9	12	6	12	18	13	7	11
Brain_Amygdala	19	34	23	17	29	17	16	28	26	22	28	23	17	23	20
Heart_Atrial_Appendage	12	42	20	23	30	13	14	32	36	23	26	27	14	31	23
Esophagus_Mucosa	31	24	42	9	31	39	17	37	9	27	35	17	25	26	28
Stomach	27	28	22	8	32	25	15	24	13	10	30	16	16	15	17
Brain_Cerebellum	25	31	34	38	33	31	33	36	39	40	33	37	38	41	37
Skin_Not_Sun_Exposed_Suprapubic	42	17	46	44	34	47	47	35	34	48	38	38	49	42	43
Skin_Sun_Exposed_Lower_leg	33	27	47	12	35	44	21	40	16	30	39	24	32	32	35
Brain_Nucleus_accumbens_basal_ganglia	29	35	40	26	36	37	30	41	33	32	37	33	35	37	38
Brain_Substantia_nigra	48	18	28	41	37	41	48	21	32	34	34	39	42	33	39
Vagina	39	29	1	24	38	15	35	13	28	8	24	36	20	12	21
Brain_Cortex	26	45	37	37	39	34	34	44	46	42	40	40	40	44	41
Thyroid	38	36	48	40	40	46	41	46	43	46	46	42	46	46	44
Brain_Cerebellar_Hemisphere	34	43	43	47	41	43	42	47	48	47	44	47	45	49	46
Nerve_Tibial	40	37	49	43	42	48	44	48	45	49	48	44	48	47	49
Muscle_Skeletal	46	33	30	5	43	42	24	34	14	15	41	32	24	20	32
Lung	36	46	36	48	44	38	45	45	49	45	43	48	44	48	45
Brain_Putamen_basal_ganglia	45	41	38	45	45	45	49	43	47	44	47	49	47	45	48
Minor_Salivary_Gland	44	44	10	28	46	29	37	25	41	19	36	43	26	30	36
Brain_Spinal_cord_cervical_c-1	43	47	24	31	47	36	39	39	44	29	42	45	39	39	42
Testis	47	49	26	13	48	40	32	42	35	21	45	41	30	34	40
Whole_Blood	49	48	45	25	49	49	40	49	42	37	49	46	43	43	47

## Sheet: Crohn's Disease
TissueName	SZ	BP	BB	BF	SZBP	SZBB	SZBF	BPBB	BPBF	BBBF	SZBPBB	SZBPBF	SZBBBF	BPBBBF	SZBPBBBF
Spleen	1	1	16	6	1	9	2	3	2	7	3	1	5	2	2
Liver	2	4	12	31	2	6	15	2	14	23	2	8	12	12	9
Uterus	7	2	1	4	3	2	3	1	1	2	1	2	2	1	1
Small_Intestine_Terminal_Ileum	6	8	10	14	4	8	8	4	6	9	4	4	8	5	5
Esophagus_Mucosa	5	11	20	11	5	12	7	13	5	14	8	3	10	9	8
Brain_Amygdala	4	15	6	20	6	3	9	5	12	10	5	9	7	8	7
Pancreas	15	5	36	42	7	25	33	20	27	39	18	20	37	33	27
Brain_Hypothalamus	9	16	5	5	8	5	5	6	4	4	6	5	4	3	3
Cells_Cultured_fibroblasts	16	9	31	38	9	21	28	17	26	35	17	21	30	30	25
Esophagus_Muscularis	22	3	42	24	10	35	23	25	9	34	22	12	31	22	23
Colon_Sigmoid	8	18	22	30	11	13	17	18	28	28	12	17	20	23	16
Colon_Transverse	14	13	28	29	12	19	21	19	21	31	15	18	23	24	17
Stomach	11	19	11	17	13	11	12	11	15	12	11	11	11	13	11
Brain_Nucleus_accumbens_basal_ganglia	10	21	2	3	14	4	4	7	7	1	7	6	3	4	4
Esophagus_Gastroesophageal_Junction	25	6	24	8	15	23	14	10	3	16	16	10	17	7	13
Skin_Not_Sun_Exposed_Suprapubic	19	12	34	37	16	27	30	26	29	38	21	26	34	34	31
Whole_Blood	3	30	4	1	17	1	1	15	10	3	9	7	1	6	6
Breast_Mammary_Tissue	27	7	38	18	18	36	22	24	8	30	25	15	28	19	20
Brain_Frontal_Cortex_BA9	12	24	3	16	19	7	11	8	18	6	10	14	9	10	10
Artery_Tibial	23	14	33	27	20	29	25	27	19	32	24	22	27	28	26
Skin_Sun_Exposed_Lower_leg	17	20	14	23	21	15	19	14	22	18	13	19	16	15	15
Cells_EBV-transformed_lymphocytes	32	10	21	28	22	26	34	12	17	24	20	27	25	17	22
Brain_Hippocampus	24	22	7	19	23	14	20	9	20	11	14	23	15	14	14
Brain_Anterior_cingulate_cortex_BA24	13	35	9	2	24	10	6	22	16	5	19	13	6	11	12
Brain_Cerebellum	21	28	30	7	25	24	10	31	13	17	30	16	18	20	18
Artery_Aorta	35	17	27	15	26	33	24	21	11	22	29	24	24	16	24
Artery_Coronary	30	23	17	21	27	20	26	16	23	19	23	29	21	18	21
Minor_Salivary_Gland	20	33	35	34	28	28	29	37	36	36	32	32	33	37	34
Brain_Cortex	18	37	19	13	29	17	13	30	30	15	26	25	14	21	19
Vagina	31	25	26	25	30	31	31	29	31	27	31	30	26	29	32
Nerve_Tibial	33	27	43	43	31	38	38	39	39	44	36	36	40	40	38
Prostate	28	32	29	12	32	30	18	33	24	21	34	28	22	27	30
Brain_Caudate_basal_ganglia	34	29	15	36	33	22	37	23	35	25	27	35	29	32	33
Adipose_Subcutaneous	42	26	49	39	34	47	42	41	34	46	40	38	46	41	39
Thyroid	37	31	41	48	35	40	45	40	42	47	38	41	43	43	42
Brain_Cerebellar_Hemisphere	29	41	8	22	36	16	27	28	33	13	28	33	19	25	29
Brain_Putamen_basal_ganglia	36	36	23	32	37	32	36	32	37	29	35	37	35	35	35
Adipose_Visceral_Omentum	39	34	45	41	38	42	40	43	41	42	41	40	42	42	43
Testis	26	49	13	10	39	18	16	34	32	8	33	31	13	26	28
Adrenal_Gland	38	43	39	46	40	39	44	45	46	41	43	44	41	45	44
Ovary	40	42	25	26	41	37	35	36	38	26	37	39	36	36	37
Brain_Substantia_nigra	48	38	32	9	42	41	32	38	25	20	42	34	32	31	36
Lung	41	45	44	49	43	44	47	46	49	49	46	47	47	49	48
Muscle_Skeletal	47	39	37	33	44	43	41	42	40	37	44	42	39	38	41
Heart_Atrial_Appendage	43	46	46	40	45	45	43	48	44	43	47	45	45	47	46
Kidney_Cortex	49	40	40	47	46	46	49	44	45	45	45	48	48	44	47
Pituitary	45	44	47	45	47	49	48	47	47	48	48	46	49	48	49
Heart_Left_Ventricle	44	47	48	35	48	48	39	49	43	40	49	43	44	46	45
Brain_Spinal_cord_cervical_c-1	46	48	18	44	49	34	46	35	48	33	39	49	38	39	40

## Sheet: IBD
TissueName	SZ	BP	BB	BF	SZBP	SZBB	SZBF	BPBB	BPBF	BBBF	SZBPBB	SZBPBF	SZBBBF	BPBBBF	SZBPBBBF
Spleen	3	1	15	15	1	10	8	3	5	15	2	3	9	6	4
Uterus	8	2	1	5	2	3	5	1	2	2	1	2	3	1	1
Liver	4	7	18	27	3	11	14	7	13	21	6	11	13	14	11
Cells_EBV-transformed_lymphocytes	10	3	7	2	4	8	4	2	1	3	3	1	5	2	2
Small_Intestine_Terminal_Ileum	6	9	10	20	5	7	12	4	10	14	4	8	10	10	9
Brain_Amygdala	2	17	9	3	6	4	2	8	7	5	5	4	2	3	3
Stomach	5	14	12	4	7	9	3	11	6	7	7	5	7	5	5
Pancreas	17	5	26	9	8	19	11	14	4	18	14	6	15	11	12
Artery_Tibial	12	12	23	29	9	16	19	16	22	26	12	14	18	20	16
Breast_Mammary_Tissue	22	4	22	8	10	20	13	10	3	13	13	7	14	7	10
Brain_Frontal_Cortex_BA9	7	24	2	10	11	2	6	9	12	6	8	12	4	8	8
Brain_Hypothalamus	11	20	4	6	12	6	7	5	9	4	9	10	6	4	7
Colon_Transverse	16	15	31	39	13	22	27	21	28	36	18	22	31	30	24
Artery_Aorta	23	10	38	12	14	31	15	24	8	25	20	13	23	18	18
Whole_Blood	1	33	3	1	15	1	1	17	14	1	10	9	1	9	6
Artery_Coronary	19	16	16	22	16	15	18	15	18	19	16	15	16	15	15
Brain_Hippocampus	18	18	13	35	17	14	26	12	27	23	15	23	19	22	19
Skin_Not_Sun_Exposed_Suprapubic	25	11	35	24	18	30	23	23	15	30	22	20	30	24	23
Vagina	20	19	5	18	19	12	17	6	17	9	11	16	12	12	13
Esophagus_Muscularis	35	6	40	26	20	41	30	22	11	34	26	21	34	25	26
Adipose_Subcutaneous	29	13	48	48	21	42	41	32	33	49	31	32	45	40	37
Adipose_Visceral_Omentum	21	21	32	16	22	24	16	26	16	22	23	17	20	23	20
Esophagus_Gastroesophageal_Junction	34	8	37	31	23	39	33	19	19	35	25	24	35	26	30
Colon_Sigmoid	15	29	27	36	24	18	24	27	35	33	21	26	25	32	25
Brain_Anterior_cingulate_cortex_BA24	9	39	6	11	25	5	9	18	26	8	17	18	8	16	14
Esophagus_Mucosa	26	22	44	32	26	35	29	33	29	40	33	27	36	33	33
Brain_Cortex	13	40	17	7	27	13	10	29	23	10	19	19	11	21	17
Prostate	24	30	36	19	28	29	20	34	25	27	32	25	26	31	29
Skin_Sun_Exposed_Lower_leg	28	26	42	37	29	36	34	38	34	42	35	34	40	37	35
Brain_Spinal_cord_cervical_c-1	14	45	28	34	30	17	22	40	43	32	29	35	24	38	32
Muscle_Skeletal	36	27	41	30	31	43	35	37	30	37	37	36	39	34	36
Brain_Nucleus_accumbens_basal_ganglia	31	34	24	25	32	26	28	30	32	24	30	33	27	28	31
Lung	27	38	39	46	33	33	39	45	45	43	36	38	41	46	42
Ovary	30	37	19	21	34	23	25	28	31	20	28	31	22	27	27
Brain_Cerebellum	33	35	14	13	35	21	21	25	24	12	27	28	17	19	22
Brain_Substantia_nigra	45	23	8	17	36	25	31	13	21	11	24	29	21	13	21
Thyroid	37	31	49	38	37	48	40	47	36	44	44	37	44	43	43
Nerve_Tibial	39	32	47	43	38	46	44	46	40	46	46	41	47	45	45
Heart_Atrial_Appendage	32	42	33	40	39	32	38	43	44	38	39	40	38	42	41
Kidney_Cortex	49	25	20	14	40	34	32	20	20	16	34	30	29	17	28
Cells_Cultured_fibroblasts	47	28	46	45	41	49	49	42	39	48	47	42	49	44	46
Brain_Caudate_basal_ganglia	44	36	34	42	42	44	46	39	42	39	41	44	42	41	44
Brain_Cerebellar_Hemisphere	38	46	21	41	43	27	42	35	46	31	38	46	33	39	39
Pituitary	43	41	43	47	44	47	47	48	47	47	48	47	48	48	48
Adrenal_Gland	41	44	30	28	45	37	36	41	37	28	43	39	32	36	38
Heart_Left_Ventricle	40	48	45	44	46	45	45	49	48	45	49	48	46	49	49
Brain_Putamen_basal_ganglia	46	43	25	33	47	38	43	36	41	29	42	45	37	35	40
Minor_Salivary_Gland	42	47	29	49	48	40	48	44	49	41	45	49	43	47	47
Testis	48	49	11	23	49	28	37	31	38	17	40	43	28	29	34

## Sheet: Type2Diabetes
Supplementary Table 7: Tissue ranks for all enrichment tests for training datasets
TissueName	SZ	BP	BB	BF	SZBP	SZBB	SZBF	BPBB	BPBF	BBBF	SZBPBB	SZBPBF	SZBBBF	BPBBBF	SZBPBBBF
Pancreas	5	1	38	25	1	22	15	17	7	33	13	5	22	22	15
Artery_Aorta	3	8	25	12	2	11	5	13	2	18	8	1	11	10	7
Cells_EBV-transformed_lymphocytes	11	4	47	26	3	30	20	27	11	38	20	10	26	27	23
Artery_Coronary	8	10	24	10	4	15	6	14	3	15	10	3	13	8	8
Colon_Transverse	9	13	22	21	5	14	13	15	14	21	12	12	16	18	13
Liver	13	9	3	17	6	6	14	2	6	8	1	9	7	3	5
Brain_Cerebellum	4	19	10	20	7	5	9	9	18	13	6	11	8	11	9
Breast_Mammary_Tissue	18	5	17	22	8	18	22	3	8	19	9	14	19	9	11
Minor_Salivary_Gland	1	22	2	3	9	2	2	6	5	2	2	2	2	2	1
Uterus	21	2	8	5	10	12	10	1	1	4	4	4	9	1	3
Brain_Hypothalamus	7	18	6	14	11	4	7	5	12	7	3	8	5	6	6
Pituitary	6	21	5	6	12	3	4	7	9	3	5	6	3	4	4
Esophagus_Gastroesophageal_Junction	26	6	23	23	13	23	25	10	10	22	15	18	24	13	19
Heart_Left_Ventricle	2	31	1	1	14	1	1	12	13	1	7	7	1	5	2
Small_Intestine_Terminal_Ileum	22	14	16	33	15	20	28	11	28	25	14	24	23	21	22
Artery_Tibial	25	12	49	42	16	41	33	35	31	48	31	29	41	40	37
Spleen	34	3	20	37	17	26	38	4	20	28	17	26	30	20	25
Colon_Sigmoid	12	26	19	9	18	13	8	20	15	12	16	15	12	15	14
Esophagus_Muscularis	31	7	39	30	19	35	29	21	17	37	26	23	36	26	27
Vagina	15	24	4	11	20	7	11	8	16	5	11	17	6	7	10
Muscle_Skeletal	23	17	30	4	21	24	12	23	4	16	23	13	20	12	17
Cells_Cultured_fibroblasts	32	11	41	35	22	40	34	29	25	40	30	28	39	33	32
Stomach	20	25	13	19	23	16	21	16	23	14	18	19	17	19	18
Heart_Atrial_Appendage	10	38	14	2	24	8	3	30	19	6	21	16	4	16	12
Brain_Caudate_basal_ganglia	27	23	36	41	25	31	35	32	36	41	32	34	38	39	35
Adipose_Subcutaneous	36	16	31	29	26	33	30	22	24	29	28	31	33	24	28
Prostate	19	33	7	13	27	10	18	18	26	10	19	20	10	14	16
Skin_Not_Sun_Exposed_Suprapubic	37	15	34	31	28	38	36	25	27	34	33	33	37	29	30
Adrenal_Gland	16	37	26	15	29	21	16	36	29	20	27	22	18	28	24
Brain_Cerebellar_Hemisphere	14	39	21	27	30	17	23	33	37	24	25	30	21	32	26
Thyroid	30	27	44	16	31	42	24	41	22	30	37	25	29	34	31
Brain_Cortex	17	41	9	18	32	9	19	26	34	11	22	27	14	23	21
Adipose_Visceral_Omentum	29	30	37	24	33	32	27	38	30	31	35	32	28	35	33
Ovary	24	35	12	8	34	19	17	24	21	9	24	21	15	17	20
Brain_Frontal_Cortex_BA9	28	32	28	38	35	27	31	34	38	35	34	35	32	37	34
Nerve_Tibial	33	28	45	44	36	44	40	42	40	46	41	39	44	43	43
Brain_Substantia_nigra	46	20	32	34	37	43	41	28	32	36	36	38	40	31	38
Brain_Hippocampus	39	29	15	32	38	25	37	19	35	23	29	37	27	25	29
Brain_Nucleus_accumbens_basal_ganglia	35	34	35	46	39	34	42	39	41	42	39	41	42	42	42
Esophagus_Mucosa	42	36	43	45	40	46	46	45	44	45	45	43	46	45	46
Lung	38	44	33	28	41	37	32	43	39	32	43	40	35	41	40
Brain_Putamen_basal_ganglia	41	42	40	43	42	45	43	46	45	43	46	45	45	46	45
Brain_Anterior_cingulate_cortex_BA24	40	45	18	36	43	28	39	37	43	27	38	42	31	38	39
Skin_Sun_Exposed_Lower_leg	45	40	46	40	44	48	44	47	42	44	47	44	47	47	47
Brain_Amygdala	44	43	27	48	45	36	47	40	47	39	42	47	43	44	44
Whole_Blood	43	48	29	7	46	39	26	44	33	17	44	36	25	30	36
Brain_Spinal_cord_cervical_c-1	47	47	11	39	47	29	45	31	46	26	40	46	34	36	41
Kidney_Cortex	49	46	48	49	48	49	49	49	48	49	49	48	49	49	49
Testis	48	49	42	47	49	47	48	48	49	47	48	49	48	48	48

## Sheet: Caption
Supplementary Table 4: contains tissue ranks for different combinations of Squared z-score (SZ), Brown’s p-value (BP), Binomial Bonferroni (BB) and Binomial FDR (BF)
