# Supplementary material for: Genome-wide imputed differential expression enrichment analysis identifies trait-relevant tissues
Source: Front Genet. 2023 Jan 6;13:1008511. doi: 10.3389/fgene.2022.1008511 (PMC9870027; doi:10.3389/fgene.2022.1008511)
Supplement: Supplementary file 15 [file Table8.xlsx]

## Sheet: Sheet1
Supplemenatary Table 8: Unadjusted mean squared z-score and Brown’s p-value for test datasets
Traits	Range of z-score across all 49 tissues	Range of Brown’s p-value across all 49 tissues
ADHD	1.06 – 1.39	0.033 – 0.391
Alzheimer’s Disease	1.054 – 1.344	0.084 – 0.401
Autism Spectrum Disorder	1.058 – 1.303	0.062 – 0.344
Bipolar	1.243 – 1.701	0.001 – 0.102
Depressive symptoms	0.899 – 1.152	0.237 – 0.730
Diastolic Blood Pressure	3.672 – 5.299	7.42E-31 - 7.98E-09
Fasting glucose	0.899 – 1.199	0.197 – 0.730
HDL	1.140 – 1.744	0.004 – 0.312
Heel T score	4.970 – 7.803	1.91E-56 - 4.02E-13
Height	11.26 – 17.264	1.59E-174 - 2.02E-43
Hypertension	2.474 – 3.011	3.10E-12 - 0.0003
IschemicStrokeAndSubtypes	0.848 – 1.057	0.390 – 0.830
LDL	1.153 – 2.599	6.87E-07 – 0.290
Migraine	1.287 – 1.787	0.001 – 0.104
Neurotisicm	1.795 – 2.206	4.76E-07 - 0.009
Schizophrenia	2.015 – 2.622	3.69E-09 - 0.001
Smoking status	1.637 – 2.303	1.64E-07 - 0.008
Systolic blood pressure	3.650 – 5.230	5.61E-29 - 1.21E-08
Triglycerides	1.111 – 1.549	0.023 – 0.317
Years of education	2.131 – 3.227	4.32E-14 - 0.0001
